# Supplementary material for: Extracellular vesicles from ovarian cancer tumor spheroids harbor disease-related and survival-associated proteins
Source: Extracell Vesicles Circ Nucl Acids. 2025 Nov 5;6(4):677–86. doi: 10.20517/evcna.2025.70 (PMC12809391; doi:10.20517/evcna.2025.70)
Supplement: Supplementary file 1 [file evcna-6-4-677-SupplementaryMaterials.zip]

Archive with 3 entries (2 files):
- evcna6070-SupplementaryMaterials/
- evcna6070-SupplementaryMaterials/evcna6070-SupplementaryMaterials.pdf
- evcna6070-SupplementaryMaterials/Supplementary Table 1.xlsx
