# Supplementary material for: Extracellular vesicles from ovarian cancer tumor spheroids harbor disease-related and survival-associated proteins
Source: Extracell Vesicles Circ Nucl Acids. 2025 Nov 5;6(4):677–86. doi: 10.20517/evcna.2025.70 (PMC12809391; doi:10.20517/evcna.2025.70)
Supplement: Supplementary file 1 [file evcna-6-4-677-SupplementaryMaterials.zip › evcna6070-SupplementaryMaterials/Supplementary Table 1.xlsx]

## Sheet: Patients_spheroids
Patient ID	PFS (months)	Age (Years)
OC92	68c	64
OC105	25	66
OC121	63c	79
OC117	62	44
OC127	34c	72
OC128	26c	61
OC170	37	55
OC190	41	74
OC186	42	53
OC188	41	63
OC108	11	66
OC119	6	76
OC122	16	77
OC137	9	67
OC146	3	56
OC65	14	44
OC153	1	76
OC156	19	63
OC160	23	68
OC189	7	71
OC191	2	68
OC193	10	71
OC194	7	85
PFS, progression-free survival; All patients were diagnosed with pT3c high-grade serous ovarian carcinoma. Values are reported at time of primary surgery. c, censored (no progression yet).

## Sheet: Patients_Ascites
Patient ID	PFS (months)	Age (years)	Diagnosis	Histology
OC188	41	63	HGSC	pT3c
OC186	42	53	HGSC	pT3c
OC147	43	55	HGSC	pT3c
OC166	48	59	HGSC	pT3c
OC143	56	59	HGSC	pT2b
OC145	57	54	HGSC	pT3c
OC139	59	59	HGSC	pT3c
OC124	60	65	HGSC	pT3c
OC132	62	40	HGSC	pT2b
OC31	108	60	HGSC	pT3c
OC169	40	37	HGSC	pT3a
OC118	41	52	HGSC	pT3c
OC46	34	61	HGSC	pT3c
OC127	34	72	HGSC	pT3c
OC128	35	61	HGSC	pT3c
OC42	35	44	HGSC	pT3c
OC179	35	61	HGSC	pT3c
OC171	36	75	HGSC	pT3c
OC170	37	55	HGSC	pT3c
OC177	38	59	HGSC	pT3c
OC41	9	39	HGSC	pT3c
OC101	10	75	HGSC	pT3c
OC210	10	71	HGSC	pT3c
OC222	10	85	HGSC	pT3c
OC108	11	66	HGSC	pT3c
OC159	11	76	HGSC	pT3b
OC54	12	75	HGSC	pT3c
OC68	12	62	HGSC	pT3c
OC181	12	55	HGSC	pT3c
OC187	12	85	HGSC	pT3c
OC129	7	28	HGSC	pT3c
OC189	7	71	HGSC	pT3c
OC194	7	85	HGSC	pT3c
OC239	7	82	HGSC	pT3c
OC240	5	83	HGSC	pT3b
OC120	6	74	HGSC	pT3c
OC173	8	86	HGSC	pT3c
OC137	9	67	HGSC	pT3c
OC20	8	74	HGSC	pT3c
OC67	9	87	HGSC (peritoneal, G3)
PFS, progression-free survival; All patients were diagnosed with high-grade serous ovarian carcinoma (HGSC), with one patient with peritoneal carcinoma. Values are reported at time of primary surgery.

## Sheet: Cover Sheet
`pogge.2021b` --- EV Proteomics (TMT)
LC-MSMS Parametrization
This file is produced using R and the package openxlsx .
Tab Index
LC-MSMS Parameters:			LC-MS/MS parameters extracted from ThemeroFisher Scientific RAW files using (Kiweler, Looso, and Graumann, 2019).
LC Gradient:			Chromatography gradient(s) extracted from ThermoFisher Scientific RAW files using (Kiweler, Looso, and Graumann, 2019).
Bibliography
[1] M. Kiweler, M. Looso, and J. Graumann. “MARMoSET – Extracting Publication-Ready Mass Spectrometry Metadata from RAW Files”. In: _Molecular & Cellular Proteomics_ (Jan. 01, 2019), p. mcp.TIR119.001505. DOI: 10.1074/mcp.TIR119.001505.

## Sheet: LC-MSMS Parameters
Term	Value
High Performance Liquid Chromatography (HPLC) Instrument	Thermo EASY-nLC
HPLC Vendor	Thermo Scientific
Injected Sample Volume	4.00
Mass Spectrometer (MS)	Q Exactive HF - Orbitrap MS
MS Vendor	Thermo Scientific
MS Model	QExactive HF
MS Instrument Software	Xcalibur
MS Instrument Software Version	2.11-211200/2.11.0.3007
MS Ionization Type	Electrospray Ionization (ESI)
MS Electrospray Voltage	1900
MS Heated Capillary Temperature	350
MS Analyzer Precursor Ion Spectrum (MS1)	orbitrap
MS Data Type Precursor Ion Spectrum (MS1)	Profile
MS Micro Spectra Precursor Ion Spectrum (MS1)	1
MS Resolution Precursor Ion Spectrum (MS1)	60,000
MS Resolution m/z Precursor Ion Spectrum (MS1)	200 m/z
MS Mass Range Precursor Ion Spectrum (MS1)	300 to 1650 m/z
MS Ion Target Value Precursor Ion Spectrum (MS1)	3e6
MS Max. Injection Time Precursor Ion Spectrum (MS1)	15 ms
MS Analyzer Fragment Ion Spectrum (MS2)	orbitrap
MS Data Type Fragment Ion Spectrum (MS2)	Profile
MS Micro Spectra Fragment Ion Spectrum (MS2)	1
MS Fixed First m/z Fragment Ion Spectrum (MS2)	100.0 m/z
MS Isolation Window Width Fragment Ion Spectrum (MS2)	1.0 m/z
MS Isolation Window Offset Fragment Ion Spectrum (MS2)	0.0 m/z
MS Fragmentation Mode (MS2)	HCD
MS Normalized Collision Energy Fragment Ion Spectrum (MS2)	nce: 32
MS Resolution Fragment Ion Spectrum (MS2)	30,000
MS Resolution m/z Fragment Ion Spectrum (MS2)	200 m/z
MS Ion Target Value Fragment Ion Spectrum (MS2)	5e5
MS Max. Injection Time Fragment Ion Spectrum (MS2)	45 ms
MS Loop Count (Top n) Fragment Ion Spectrum (MS2)	15
MS Charge States Excluded from Fragmentation	unassigned, 1, >8
MS Minimum Peak Intensity for Fragmentation	1.0e5
MS Fragmentation Trigger on Peak Apex	-
MS Dynamic Exclusion Length	20.0 s
MS Isotopologue Exclusion	on
MS Peptide Model for Excluded Isotope Clusters	preferred

## Sheet: LC Gradient
Time[mm:ss]	Duration[mm:ss]	Flow[nl/min]	Mixture[%B]
00:00	00:00	300	5
03:00	03:00	300	5
05:00	02:00	300	7
190:00	185:00	300	25
225:00	35:00	300	60
230:00	05:00	300	95
235:00	05:00	300	95
239:00	04:00	300	5
240:00	01:00	300	5

## Sheet: Protomics_Data
feature_id	proId	uniprot	isoform	protein	gene	organism	log2correctedreporterintensity	pepcounts	effect~Intercept~lm	effect~long~lm	p~Intercept~lm	p~long~lm	p-log10~Intercept~lm	p-log10~long~lm	maxlfq_mix1_pogge2021b2_s065_short_01	maxlfq_mix1_pogge2021b2_s119_short_02	maxlfq_mix1_pogge2021b2_s092_long_01	maxlfq_mix1_pogge2021b2_s105_long_02	maxlfq_mix1_pogge2021b2_s117_long_03	maxlfq_mix2_pogge2021b2_s137_short_03	maxlfq_mix2_pogge2021b2_s122_short_04	maxlfq_mix2_pogge2021b2_s127_long_04	maxlfq_mix2_pogge2021b2_s128_long_05	maxlfq_mix2_pogge2021b2_s121_long_06	maxlfq_mix3_pogge2021b2_s146_short_05	maxlfq_mix3_pogge2021b2_s156_short_06	maxlfq_mix3_pogge2021b2_s193_short_07	maxlfq_mix3_pogge2021b2_s170_long_07	maxlfq_mix3_pogge2021b2_s188_long_08	maxlfq_mix4_pogge2021b2_s194_short_08	maxlfq_mix4_pogge2021b2_s153_short_09	maxlfq_mix4_pogge2021b2_s108_short_10	maxlfq_mix4_pogge2021b2_s190_long_09	maxlfq_mix4_pogge2021b2_s186_long_10	n_pep_mix1_pogge2021b2_s065_short_01	n_pep_mix1_pogge2021b2_s119_short_02	n_pep_mix1_pogge2021b2_s092_long_01	n_pep_mix1_pogge2021b2_s105_long_02	n_pep_mix1_pogge2021b2_s117_long_03	n_pep_mix2_pogge2021b2_s137_short_03	n_pep_mix2_pogge2021b2_s122_short_04	n_pep_mix2_pogge2021b2_s127_long_04	n_pep_mix2_pogge2021b2_s128_long_05	n_pep_mix2_pogge2021b2_s121_long_06	n_pep_mix3_pogge2021b2_s146_short_05	n_pep_mix3_pogge2021b2_s156_short_06	n_pep_mix3_pogge2021b2_s193_short_07	n_pep_mix3_pogge2021b2_s170_long_07	n_pep_mix3_pogge2021b2_s188_long_08
ROA1_HUMAN	0	P09651	0	ROA1_HUMAN	HNRNPA1	HUMAN	13.3969	2	1.08191	-0.705586	0.219175	0.279792	0.65921	0.553165	-0.272902	0.820154	1.73113	-1.13085	-0.921326	0.754344	1.15049	0.201507	0.728425	2.11213						0.271621	0.857692	1.53643	0.379751	0.352489	2	2	2	2	2	3	3	3	3	3	1	1	1	1	1
UPK3L_HUMAN	3	B0FP48	0	UPK3L_HUMAN	UPK3BL1	HUMAN	11.6992	0.75	0.380824	-0.580972	0.846092	0.799506	0.0725827	0.0971785	1.27249	-0.838887	-1.09181	0.363475	0.799754																2	2	2	2	2	0	0	0	0	0	1	1	1	1	1
EIFCL_HUMAN;EIF3C_HUMAN	4	B5ME19;Q99613	0	EIFCL_HUMAN;EIF3C_HUMAN	EIF3CL;EIF3C	HUMAN	12.6002	0.5	0.285962	0.452719										0.285962	-0.0242508	0.428468	-0.0937038	-0.04662											0	0	0	0	0	2	2	2	2	2	0	0	0	0	0
MYO1C_HUMAN	52	O00159	0	MYO1C_HUMAN	MYO1C	HUMAN	13.8448	0.75	-0.599771	-1.91112										-0.599771	0.625502	-1.28562	0.745206	0.318808											1	1	1	1	1	2	2	2	2	2	0	0	0	0	0
PSD12_HUMAN	57	O00232	0	PSD12_HUMAN	PSMD12	HUMAN	11.2769	2.25	-0.115456	-0.997564	0.86593	0.180187	0.0625173	0.744276						-0.115456	-0.0726326	-0.628625	-0.366346	-0.57534	0.0890923	1.40592		0.377727							2	2	2	2	2	4	4	4	4	4	2	2	2	2	2
PGRC1_HUMAN	58	O00264	0	PGRC1_HUMAN	PGRMC1	HUMAN	12.3711	1	0.366261	2.63545										0.366261	-1.03638	1.59907	0.38651	0.418428											0	0	0	0	0	3	3	3	3	3	0	0	0	0	0
CLIC1_HUMAN	60	O00299	0	CLIC1_HUMAN	CLIC1	HUMAN	16.8837	10	0.562322	-0.32688	0.147688	0.161154	0.830655	0.792758	1.18855	0.0357177	-0.39079	0	0.375552	0.141394	-0.124406	-0.0785557	-0.193598	-1.01197	0.0336483	0.411912	0.254905	0.753209	-0.148371	0.0192943	-0.0274749	0.149648	-0.113095	-0.377991	11	11	11	11	11	10	10	10	10	10	8	8	8	8	8
EIF3F_HUMAN	61	O00303	0	EIF3F_HUMAN	EIF3F	HUMAN	12.9642	1.5	0.308098	0.0781191	0.492324	0.820001	0.307749	0.0861855						0.308098	0.10261	-0.275341	-0.26801	0.0646889						0.450556	0.200373	0.163032	0.163922	0.811791	1	1	1	1	1	2	2	2	2	2	1	1	1	1	1
PESC_HUMAN	66	O00541	0	PESC_HUMAN	PES1	HUMAN	12.8537	0.5	-0.393416	-0.219096										-0.393416	0.122395	-0.0967017	0.0538318	0.637257											0	0	0	0	0	2	2	2	2	2	0	0	0	0	0
SDCB1_HUMAN	67	O00560	0	SDCB1_HUMAN	SDCBP	HUMAN	13.7516	3.5	-0.0256447	0.0885771	0.957068	0.793174	0.0190574	0.100631	0.725375	-0.0438769	-0.688087	0.780437	1.34587	0.725513	-0.131599	0.747142	0.00298418	-0.117365	0.693782	-0.163048	0.526098	0.881308	0.47386						5	5	5	5	5	6	6	6	6	6	2	2	2	2	2
NOP56_HUMAN	68	O00567	0	NOP56_HUMAN	NOP56	HUMAN	12.9749	2.75	0.389513	0.585575	0.67452	0.464672	0.171005	0.332854						0.389513	1.00102	0.387697	0.728035	1.06168						1.18991	0.523453	0.424292	1.25856	2.05924	3	3	3	3	3	5	5	5	5	5	0	0	0	0	0
PODXL_HUMAN	71	O00592	0	PODXL_HUMAN	PODXL	HUMAN	15.6464	2.75	-1.2169	0.412789	0.416269	0.713815	0.380626	0.146414						-1.2169	0.889289	-0.561805	-0.320048	-0.474823						-2.3364	-3.05297	-3.38462	-2.21772	-1.53042	2	2	2	2	2	5	5	5	5	5	2	2	2	2	2
NHRF1_HUMAN	76	O14745	0	NHRF1_HUMAN	NHERF1	HUMAN	13.8167	3	0.407785	0.102498	0.670247	0.90323	0.173765	0.0442019	1.43774	0.495558	-0.519676	0.831429	1.32969	-0.477577	-0.342943	-0.118673	0.139992	-1.09543											6	6	6	6	6	4	4	4	4	4	1	1	1	1	1
SCAM3_HUMAN	77	O14828	0	SCAM3_HUMAN	SCAMP3	HUMAN	12.288	1.5	-0.102607	1.31435	0.406343	0.00371195	0.391108	2.4304						-0.102607	-0.759693	0.639507	-0.811877	-0.661505						0.900502	-0.308252	-0.280819	1.08177	0.873018	2	2	2	2	2	2	2	2	2	2	0	0	0	0	0
GIPC1_HUMAN	78	O14908	0	GIPC1_HUMAN	GIPC1	HUMAN	13.6272	0.75	0.83273	-0.580344	0.489075	0.644556	0.310625	0.19074	1.29728	0.530873	-0.212166	0.879635	0.505593																2	2	2	2	2	1	1	1	1	1	0	0	0	0	0
ML12B_HUMAN;MYL9_HUMAN	80	O14950;P24844	0	ML12B_HUMAN;MYL9_HUMAN	MYL12B;MYL9	HUMAN	14.4951	1.5	-0.134958	-0.192615	0.699511	0.546335	0.155205	0.262541	-0.0971515	0.258026	-0.365379	-0.0718676	-0.399273	0.365513	-0.285093	0.307353	-0.0812566	-0.300416											2	2	2	2	2	2	2	2	2	2	1	1	1	1	1
XPO1_HUMAN	82	O14980	0	XPO1_HUMAN	XPO1	HUMAN	12.78	3.25	1.88476	0.493068	0.104359	0.457856	0.981469	0.339271						1.88476	1.13561	0.583828	1.02286	0.989518						0.691995	-0.182331	-0.405316	0.593855	0.849483	2	2	2	2	2	6	6	6	6	6	1	1	1	1	1
ARC1B_HUMAN	86	O15143	0	ARC1B_HUMAN	ARPC1B	HUMAN	13.64	2	-0.348798	-0.301877	0.411337	0.328163	0.385802	0.483911						-0.348798	-0.1107	-0.960607	-0.508085	-0.0612652	-0.372384	-0.400091	-0.131144	-0.691871	-0.577322						1	1	1	1	1	4	4	4	4	4	2	2	2	2	2
ARPC2_HUMAN	87	O15144	0	ARPC2_HUMAN	ARPC2	HUMAN	14.2458	2.75	0.166406	0.181496	0.624791	0.463652	0.204265	0.333808						0.166406	-0.101238	0.392201	-0.214423	0.0616432	-0.0627961	-0.551574	0.317921	0.0888763	0.298866						1	1	1	1	1	5	5	5	5	5	2	2	2	2	2
ARPC3_HUMAN	88	O15145	0	ARPC3_HUMAN	ARPC3	HUMAN	12.6334	1.75	-1.04447	0.760592	0.196699	0.210959	0.706198	0.675801	-1.14135	-0.463321	-0.187006	2.00822	-0.0631587	0.151437	0.270547	-0.63568	0.234676	-0.314098						-0.845886	-0.521063	-0.191796	1.46572	0.0799182	2	2	2	2	2	2	2	2	2	2	1	1	1	1	1
MOT4_HUMAN	91	O15427	0	MOT4_HUMAN	SLC16A3	HUMAN	13.3848	0.75	0.139887	-0.448053										0.139887	-0.817014	-1.26507	0.0255461	-1.66476											0	0	0	0	0	2	2	2	2	2	0	0	0	0	0
CLD3_HUMAN	95	O15551	0	CLD3_HUMAN	CLDN3	HUMAN	13.6911	2.25	0.832688	0.232672	0.126364	0.528246	0.898377	0.277164	1.20921	1.1745	0.688842	1.76646	2.26908	0.676232	0.930323	1.14979	0.993361	-0.421672						2.45824	0.609823	-0.204923	-0.153247	0.0702644	3	3	3	3	3	3	3	3	3	3	1	1	1	1	1
DHX15_HUMAN	96	O43143	0	DHX15_HUMAN	DHX15	HUMAN	14.8768	1.75	-0.0558026	0.301562										-0.0558026	-0.103962	0.1976	0.0492645	0.891963											2	2	2	2	2	4	4	4	4	4	0	0	0	0	0
SERA_HUMAN	99	O43175	0	SERA_HUMAN	PHGDH	HUMAN	12.9454	2.25	-0.394593	0.127406	0.390318	0.678491	0.408581	0.168456						-0.394593	-0.39216	-0.0552299	-0.419084	0.503667	3.07943e-05	0.723403	-0.409378	0.402165	-0.136044						1	1	1	1	1	4	4	4	4	4	2	2	2	2	2
HNRPR_HUMAN	104	O43390	0	HNRPR_HUMAN	HNRNPR	HUMAN	14.2918	2	-0.163981	-0.0493885										-0.163981	0.141308	0.0919197	0.372872	0.391903											1	1	1	1	1	3	3	3	3	3	2	2	2	2	2
ACTN4_HUMAN	111	O43707	0	ACTN4_HUMAN	ACTN4	HUMAN	16.351	21.75	0.452241	-0.0202106	0.18983	0.918603	0.721635	0.0368722	0.698202	0.567451	0.18607	0.404263	0.251981	0.350027	0.114087	0.422826	1.58105	-0.0251034	0.793878	0.93418	0.246179	0.835035	0.364773	0.919921	0.340781	1.20363	1.11711	0.828222	20	20	20	20	20	30	30	30	30	30	19	19	19	19	19
SYNC_HUMAN	113	O43776	0	SYNC_HUMAN	NARS1	HUMAN	13.0774	1																											1	1	1	1	1	2	2	2	2	2	0	0	0	0	0
SMCA5_HUMAN	115	O60264	0	SMCA5_HUMAN	SMARCA5	HUMAN	14.6016	2	0.361321	0.651895										0.361321	-0.0490631	0.602832	0.00350077	0.50724											2	2	2	2	2	5	5	5	5	5	1	1	1	1	1
PEPL_HUMAN	119	O60437	0	PEPL_HUMAN	PPL	HUMAN	13.0727	3.25	-0.13913	-0.315993	0.781201	0.386767	0.107237	0.412551	0.375638	-0.536776	-0.969891	-0.45513	-0.696209	0.69163	0.340054	0.990314	0.602324	-0.0701825	-0.258098	0.59864	1.47388	1.0718	1.043						3	3	3	3	3	7	7	7	7	7	3	3	3	3	3
HNRPQ_HUMAN	120	O60506	0	HNRPQ_HUMAN	SYNCRIP	HUMAN	13.9334	4.5	-0.0933444	0.369531	0.862925	0.230412	0.0640267	0.637495						-0.0933444	-0.0671548	-0.357206	-0.0666922	0.36338	-0.225353	0.399345	-0.245846	0.0877372	0.0691292	-0.347247	-0.636883	0	1.30651	0.0607175	3	3	3	3	3	8	8	8	8	8	4	4	4	4	4
CTND1_HUMAN	123	O60716	0	CTND1_HUMAN	CTNND1	HUMAN	12.3277	1.5	0.068898	-0.189599	0.409805	0.0605174	0.387423	1.21812	0.0910196	-0.107097	-0.142822	-0.127043	-0.0290267	0.298471	0.173997	-0.00311272	0.220388	-0.121307											2	2	2	2	2	2	2	2	2	2	1	1	1	1	1
H2B1H_HUMAN;H2B1N_HUMAN	124	Q93079;Q99877	0	H2B1H_HUMAN;H2B1N_HUMAN	H2BC9;H2BC15	HUMAN	15.9315	2	-0.43826	0.330773	0.734381	0.671659	0.134078	0.172851	-1.2314	0.211982	0.685655	-1.54999	0.0897087	-0.358091	-0.653479	2.51333	0.0155947	2.38642	-0.225748	-0.703619	4.15628	-0.794227	1.67239	1.45666	0.905228	0.805962	0.74658	1.90604	2	2	2	2	2	2	2	2	2	2	2	2	2	2	2
WDR1_HUMAN	127	O75083	0	WDR1_HUMAN	WDR1	HUMAN	14.0057	3.5	-0.30123	0.0924307	0.434729	0.687155	0.361782	0.162945	-0.374999	0.274372	-0.13503	-0.515796	-0.371227	-0.404289	-0.732421	0.228377	-0.843649	-0.960552	-0.200966	-0.938545	0.527799	-0.106907	0.442188	-0.707764	-1.41357	-0.614931	-0.557636	-0.840773	3	3	3	3	3	6	6	6	6	6	3	3	3	3	3
PDCD6_HUMAN	129	O75340	0	PDCD6_HUMAN	PDCD6	HUMAN	15.7362	3.5	0.5135	-0.343629	0.0839416	0.0594637	1.07602	1.22575	0.441259	0.724367	0.242112	0.563115	0.942101	1.09137	0.493172	-0.16019	0.318038	-0.083032	0.464102	0.156491	0.752231	0.336864	0.144215	0.557583	-0.175391	1.52186	0.287531	0	3	3	3	3	3	5	5	5	5	5	3	3	3	3	3
VPS4B_HUMAN;VPS4A_HUMAN	130	O75351;Q9UN37	0	VPS4B_HUMAN;VPS4A_HUMAN	VPS4B;VPS4A	HUMAN	12.1219	0.75	0.220641	-0.363793	0.842149	0.779173	0.0746111	0.108366	0.723827	-0.434638	-0.646338	0.20794	0.370311																3	3	3	3	3	0	0	0	0	0	0	0	0	0	0
H2AY_HUMAN	131	O75367	0	H2AY_HUMAN	MACROH2A1	HUMAN	18.8387	9.5	0.24324	-0.104076	0.743834	0.816364	0.128524	0.0881163	-0.540705	0.238322	0.923109	-0.957537	-0.28074	-0.522204	0.190584	1.03647	0.087371	1.61152	0.288814	-0.453999	2.63466	-0.0576536	0.872924	1.09303	1.11652	1.03354	0.0565262	0.745809	7	7	7	7	7	11	11	11	11	11	9	9	9	9	9
FLNB_HUMAN	132	O75369	0	FLNB_HUMAN	FLNB	HUMAN	12.9486	5.75	0.383602	-0.0292015	0.369288	0.894595	0.432634	0.0483734						0.383602	0.0910329	0.628862	0.42755	0.156665	0.322653	1.22747	1.23314	0.903883	0.770793	0.318015	0.175578	0.677175	0.465988	0.486917	1	1	1	1	1	10	10	10	10	10	5	5	5	5	5
BAF_HUMAN	134	O75531	0	BAF_HUMAN	BANF1	HUMAN	17.3785	5	1.25379	-0.0712906	0.182424	0.894639	0.738918	0.0483522	0.374305	0.930096	2.06199	0.244525	0.687364	0.314973	1.30165	0.989296	-0.0919457	2.16322	1.02069	0.0981782	3.16358	0.00832065	1.14562	0.000464048	1.45438	-0.763612	-0.339017	0.312423	5	5	5	5	5	5	5	5	5	5	5	5	5	5	5
SF3B1_HUMAN	135	O75533	0	SF3B1_HUMAN	SF3B1	HUMAN	11.8492	2.25	-0.253429	0.5918	0.0830855	0.0113828	1.08047	1.94375						-0.253429	-0.962435	-0.381323	-0.495488	-0.227521						0.0203291	-0.894709	-0.402411	-0.40748	0.304648	2	2	2	2	2	4	4	4	4	4	1	1	1	1	1
U520_HUMAN	136	O75643	0	U520_HUMAN	SNRNP200	HUMAN	13.4739	3.75	0.183161	0.453277	0.5887	0.192765	0.230106	0.714972						0.183161	-0.150271	-0.0861853	-0.0990148	0.546597						0.584261	0.626306	0.516729	1.04799	1.39079	1	1	1	1	1	11	11	11	11	11	1	1	1	1	1
UPK1B_HUMAN	139	O75841	0	UPK1B_HUMAN	UPK1B	HUMAN	13.9718	1.25	2.22628	-1.89914	0.454934	0.55094	0.342052	0.258896	3.34142	-0.873604	-0.787987	-0.54248	2.42101																3	3	3	3	3	1	1	1	1	1	1	1	1	1	1
IDHC_HUMAN	140	O75874	0	IDHC_HUMAN	IDH1	HUMAN	13.3156	1.25	-0.26822	0.0292329										-0.26822	-0.096696	-0.0674631	0.290544	0.287353											0	0	0	0	0	2	2	2	2	2	0	0	0	0	0
FLOT1_HUMAN	141	O75955	0	FLOT1_HUMAN	FLOT1	HUMAN	13.0894	4	-0.598429	0.479009	0.322627	0.297816	0.4913	0.526052	-0.17476	-0.437995	-0.543089	-0.0924437	-0.462051	-0.694206	-0.256166	-0.773489	-0.486793	-0.15116						0.674575	-0.380478	-0.55001	0.562962	1.68855	3	3	3	3	3	8	8	8	8	8	1	1	1	1	1
RL1D1_HUMAN	142	O76021	0	RL1D1_HUMAN	RSL1D1	HUMAN	12.7135	2	-0.7907	0.329736	0.0681382	0.204723	1.16661	0.688833						-0.7907	-0.43116	-0.364816	-0.191095	-0.0250355						1.28226	-0.101076	0.820281	0.567098	1.07497	2	2	2	2	2	2	2	2	2	2	1	1	1	1	1
PRP6_HUMAN	144	O94906	0	PRP6_HUMAN	PRPF6	HUMAN	15.1378	2	0.229548	-0.015532										0.229548	0.271752	0.25622	0.679038	1.00608											0	0	0	0	0	6	6	6	6	6	0	0	0	0	0
AP2A2_HUMAN;AP2A1_HUMAN	146	O94973;O95782	0	AP2A2_HUMAN;AP2A1_HUMAN	AP2A2;AP2A1	HUMAN	13.0328	1.5	0.269946	0.508343	0.16474	0.0889056	0.783202	1.05107																0.269946	-0.325919	-0.147455	0.110968	0.432345	2	2	2	2	2	1	1	1	1	1	1	1	1	1	1
NPT2B_HUMAN	148	O95436	0	NPT2B_HUMAN	SLC34A2	HUMAN	15.9299	3.5	2.10688	-0.461562	0.158971	0.678793	0.798681	0.168262	3.48449	2.05572	0.267696	1.49969	2.04642	0.54219	0.869407	1.29176	2.1609	0.0963025											6	6	6	6	6	6	6	6	6	6	0	0	0	0	0
SGPL1_HUMAN	149	O95470	0	SGPL1_HUMAN	SGPL1	HUMAN	12.7175	1	0.325618	0.13152										0.325618	0.37136	0.50288	0.41663	1.44669											1	1	1	1	1	2	2	2	2	2	1	1	1	1	1
GNA11_HUMAN;GNAQ_HUMAN	151	P29992;P50148	0	GNA11_HUMAN;GNAQ_HUMAN	GNA11;GNAQ	HUMAN	15.0892	1.75	-0.0234739	1.11763										-0.0234739	-0.237695	0.879932	-0.0585742	-0.211393											2	2	2	2	2	3	3	3	3	3	1	1	1	1	1
LY66C_HUMAN	152	O95867	0	LY66C_HUMAN	LY6G6C	HUMAN	13.1792	0.5	0.218076	-0.917754	0.626089	0.248884	0.203364	0.604002	0.407208	-0.461089	-0.88881	-1.00058	1.80475																2	2	2	2	2	0	0	0	0	0	0	0	0	0	0
LDHA_HUMAN	154	P00338	0	LDHA_HUMAN	LDHA	HUMAN	16.3954	7.25	0.0917179	-0.0887522	0.720246	0.567748	0.142519	0.245844	0.247754	0.342945	-0.153071	-0.612903	-0.49721	-0.500932	0.121417	-0.323122	0.193907	-0.755933	-0.379706	-0.630245	-0.40177	-0.564765	-0.191696	-0.72054	0.115536	-0.642364	-0.12515	-0.305483	8	8	8	8	8	9	9	9	9	9	6	6	6	6	6
SODC_HUMAN	155	P00441	0	SODC_HUMAN	SOD1	HUMAN	13.9235	1.25	1.22492	-0.321427	0.115961	0.565826	0.935688	0.247317	1.83832	1.07871	0.290102	1.38969	0.909744	0.25784	0.663067	-0.0373105	0.338198	-0.593813											2	2	2	2	2	2	2	2	2	2	0	0	0	0	0
CERU_HUMAN	156	P00450	0	CERU_HUMAN	CP	HUMAN	14.4907	3	-0.0812848	0.0486859	0.854969	0.884771	0.0680496	0.0531691	0.373694	0.621375	-0.487578	0.0127257	0.126768	0.020104	-0.470327	0.793604	0.0685437	-0.355032						0.377069	-0.998761	0.103115	-0.432259	-0.0719455	3	3	3	3	3	7	7	7	7	7	0	0	0	0	0
PGK1_HUMAN	157	P00558	0	PGK1_HUMAN	PGK1	HUMAN	18.696	17.25	-0.685671	-0.29561	0.0556005	0.150673	1.25492	0.821964	-0.712193	-0.494643	-0.954759	-1.0623	-0.755973	-0.028871	-0.548373	-0.675269	0.474307	-0.451258	-0.62292	-0.392732	-0.452524	-0.746025	-0.958951	-0.699825	-0.144699	0.0178131	-0.722089	-1.18275	16	16	16	16	16	19	19	19	19	19	16	16	16	16	16
ASSY_HUMAN	159	P00966	0	ASSY_HUMAN	ASS1	HUMAN	16.9285	7.5	1.16531	0.152929	0.0121275	0.534549	1.91623	0.272012	0.758366	0.259345	1.72518	0.464995	0.572358	1.03372	0.601991	0.638153	-0.104708	0.590221						0.598999	-0.419144	0.806687	0.172766	0.385082	12	12	12	12	12	12	12	12	12	12	0	0	0	0	0
A1AT_HUMAN	160	P01009	0	A1AT_HUMAN	SERPINA1	HUMAN	12.7964	2.75	0.3954	-0.0921382	0.80704	0.943963	0.0931047	0.0250448						0.3954	1.24614	0.140061	0.744735	0.226701						-0.198223	1.04171	-0.674255	-0.352201	1.54932	1	1	1	1	1	6	6	6	6	6	1	1	1	1	1
RASN_HUMAN;RASH_HUMAN;RASK_HUMAN	162	P01111;P01112;P01116	0	RASN_HUMAN;RASH_HUMAN;RASK_HUMAN	NRAS;HRAS;KRAS	HUMAN	14.4626	2.75	-0.644192	0.172007	0.378403	0.746809	0.422046	0.12679	-0.120079	0.222045	-0.996297	0.22304	1.17964						1.00572	-0.0973799	0.245922	2.32532	1.02499	-0.12716	0.223695	1.29735	0.0639971	0.132774	4	4	4	4	4	1	1	1	1	1	3	3	3	3	3
IGHG1_HUMAN;IGG1_HUMAN	163	P01857;P0DOX5	0	IGHG1_HUMAN;IGG1_HUMAN	IGHG1;NA	HUMAN	13.5507	2.25	-0.109522	-0.663023	0.884296	0.346366	0.0534023	0.460465						-0.109522	1.34863	-0.0137975	-0.12027	0.367919						-0.0171016	1.03138	-0.237653	-0.00104897	0.16814	3	3	3	3	3	3	3	3	3	3	0	0	0	0	0
HLAB_HUMAN	164	P01889	0	HLAB_HUMAN	HLA-B	HUMAN	14.6037	1.25	-1.6062	-0.222845	0.0175848	0.513658	1.75486	0.289326	-1.68513	-1.58616	-1.75012	-1.78927	-1.97016	-0.933567	-0.288879	0.124444	-1.25762	-0.707253											2	2	2	2	2	2	2	2	2	2	0	0	0	0	0
DRA_HUMAN	165	P01903	0	DRA_HUMAN	HLA-DRA	HUMAN	14.7455	2.75	-1.75071	-0.649894	0.00135074	0.0203094	2.86943	1.6923	-1.94448	-0.203925	-2.20684	-1.57144	-1.17666	-0.728221	1.02746	-0.471822	-0.689924	-0.539882	0.0740794	-0.921584	-1.4069	-1.35251	-1.52469	-1.09503	-2.32826	-1.04892	-2.57799	-2.96296	3	3	3	3	3	4	4	4	4	4	2	2	2	2	2
DRB1_HUMAN;DPB1_HUMAN	166	P01911;P04440	0	DRB1_HUMAN;DPB1_HUMAN	HLA-DRB1;HLA-DPB1	HUMAN	14.2679	1	-0.411863	-1.1468										-0.411863	0.987918	-0.158879	-0.368383	-1.69859											0	0	0	0	0	4	4	4	4	4	0	0	0	0	0
CRYAB_HUMAN	167	P02511	0	CRYAB_HUMAN	CRYAB	HUMAN	13.4583	1.5	0.644106	-0.348333	0.289752	0.494564	0.537973	0.305778	0.0906177	1.68952	0.849261	0.249373	-0.20048	0.113742	0.772035	0.374433	1.70661	0.606511											2	2	2	2	2	3	3	3	3	3	1	1	1	1	1
LMNA_HUMAN	168	P02545	0	LMNA_HUMAN	LMNA	HUMAN	14.1965	6.75	0.728437	0.145246	0.00734283	0.305418	2.13414	0.515105	0.758525	0.166706	0.843595	0.308567	0.242501	-0.0514904	-0.266318	0.466514	0.37205	-0.289945	0.161987	-0.237789	0.827114	0.432175	0.987882						8	8	8	8	8	10	10	10	10	10	3	3	3	3	3
FINC_HUMAN	171	P02751	0	FINC_HUMAN	FN1	HUMAN	14.359	9	-0.60803	-0.371051	0.115132	0.163095	0.938805	0.787559	-0.432901	0.702546	-1.15421	-0.546392	-0.736633	-0.524018	-0.248974	0.462241	-0.552116	-0.512393	0.151346	-0.163609	0.363363	0.2899	0.511549						19	19	19	19	19	10	10	10	10	10	5	5	5	5	5
CXL10_HUMAN	173	P02778	0	CXL10_HUMAN	CXCL10	HUMAN	13.5751	0.5	0.761897	0.92189	0.0229346	0.0218874	1.63951	1.65981	0.777751	-0.0378389	1.66793	0.915759	0.474344																2	2	2	2	2	0	0	0	0	0	0	0	0	0	0
TFR1_HUMAN	174	P02786	0	TFR1_HUMAN	TFRC	HUMAN	14.7946	7.25	-0.196475	0.325973	0.760225	0.359727	0.119058	0.444027						-0.196475	-0.237054	-0.596319	-0.472671	-0.752334	-0.474915	-1.2521	-0.622073	-0.521887	0.880282	-0.908761	0.0373311	-1.2786	-0.749547	-0.24188	3	3	3	3	3	13	13	13	13	13	6	6	6	6	6
TRFE_HUMAN	175	P02787	0	TRFE_HUMAN	TF	HUMAN	12.8489	0.75	-0.544277	-0.415379										-0.544277	0.239461	-0.175918	-0.256795	-0.287966											0	0	0	0	0	2	2	2	2	2	0	0	0	0	0
ALDOA_HUMAN	178	P04075	0	ALDOA_HUMAN	ALDOA	HUMAN	17.7934	14.5	0.0795655	-0.202556	0.772347	0.239788	0.112187	0.620172	-0.0359814	-0.0691816	-0.00744347	-0.127138	-0.450156	0.599029	-0.508274	-0.259874	-0.383798	-0.992418	0.0631	-0.176119	-0.0617893	-0.13688	-0.210518	-0.36131	-0.929823	0.0874114	-0.350803	-0.49947	13	13	13	13	13	18	18	18	18	18	14	14	14	14	14
CYTB_HUMAN	179	P04080	0	CYTB_HUMAN	CSTB	HUMAN	12.5474	0.75	0.0462198	-0.0321925										0.0462198	0.481892	0.4497	0.337868	0.037614											1	1	1	1	1	2	2	2	2	2	0	0	0	0	0
ANXA1_HUMAN	180	P04083	0	ANXA1_HUMAN	ANXA1	HUMAN	17.5927	13.75	1.01915	-0.211588	0.0456188	0.445343	1.34086	0.351306	1.69497	0.271651	0.131732	-0.0842267	0.208361	0.11904	1.03022	-0.153441	0.942331	0.64575	0.349338	1.41735	-0.0341497	0.628495	1.11517	0.25081	0.224732	0.877975	0.527842	0.124054	14	14	14	14	14	16	16	16	16	16	15	15	15	15	15
SODM_HUMAN	181	P04179	0	SODM_HUMAN	SOD2	HUMAN	14.5228	0.5	-1.78067	-1.20594										-1.78067	0.00906955	-1.19687	-1.07711	-0.726962											0	0	0	0	0	2	2	2	2	2	0	0	0	0	0
THY1_HUMAN	182	P04216	0	THY1_HUMAN	THY1	HUMAN	15.4004	1.5	0.190153	-0.466026	0.69169	0.31718	0.160089	0.498694	0.487973	1.84658	-0.573693	0.803289	0.377159	-0.213497	0.551425	0.201619	-0.722207	1.46976											3	3	3	3	3	3	3	3	3	3	0	0	0	0	0
HG2A_HUMAN	183	P04233	0	HG2A_HUMAN	CD74	HUMAN	14.4614	0.5	-0.180924	0.481751										-0.180924	-0.428618	0.0531331	-0.2386	0.673223											0	0	0	0	0	2	2	2	2	2	0	0	0	0	0
G3P_HUMAN	186	P04406	0	G3P_HUMAN	GAPDH	HUMAN	19.785	14.75	-0.321663	-0.486646	0.589472	0.193957	0.229536	0.712295	-0.677445	0.25869	-0.452527	-0.983261	-1.1695	1.87271	-0.138157	-0.72959	0.0207288	-0.367475	-0.859844	-0.215098	-1.06595	-0.634145	-0.943526	-0.480769	-0.387802	-0.120666	-0.413302	-1.00819	14	14	14	14	14	17	17	17	17	17	14	14	14	14	14
HLAA_HUMAN	187	P04439	0	HLAA_HUMAN	HLA-A	HUMAN	14.6934	3	-0.0303577	0.159975	0.967593	0.723522	0.0143072	0.140548	0.160916	0.0681635	-0.0616567	-0.273398	-0.102087	-2.096	-0.101809	-1.06988	-1.56201	-0.600364	-2.07519	-3.33883	-2.10548	-2.86072	-2.05292	-0.0964661	-0.568202	-0.588568	-0.517576	-0.0410948	4	4	4	4	4	4	4	4	4	4	2	2	2	2	2
CPNS1_HUMAN	188	P04632	0	CPNS1_HUMAN	CAPNS1	HUMAN	13.8065	2.25	-0.0835682	0.122306	0.815459	0.631733	0.088598	0.199466	0.381488	-0.0049626	-0.426318	0.289366	0.557713	0.77687	0.64351	0.540426	0.929062	0.501332	-0.301629	-0.00489438	-0.099967	-0.145022	0.905514						2	2	2	2	2	4	4	4	4	4	2	2	2	2	2
HSPB1_HUMAN	189	P04792	0	HSPB1_HUMAN	HSPB1	HUMAN	16.1314	9	0.204084	-0.147734	0.558397	0.484235	0.253057	0.314944	0	0.165825	0.260434	0.110019	0	0.650264	0.0173294	-0.174018	0.756283	0.502358	0.406295	1.4498	-0.039121	0.347276	0.0034155	1.37134	-0.138382	0.411878	0.411576	0.600547	8	8	8	8	8	10	10	10	10	10	8	8	8	8	8
RPN1_HUMAN	190	P04843	0	RPN1_HUMAN	RPN1	HUMAN	14.2164	4.75	-0.520176	-0.218267	0.223513	0.327637	0.650697	0.484608						-0.520176	-0.431016	-0.534129	-0.089633	-0.199873	0.237354	-0.341336	-1.50177	-1.419	-1.51495	-0.292798	0.154612	-0.610686	-0.371177	-0.184756	1	1	1	1	1	9	9	9	9	9	4	4	4	4	4
RPN2_HUMAN	191	P04844	0	RPN2_HUMAN	RPN2	HUMAN	12.8714	2	-0.0976236	0.048459	0.871182	0.880282	0.059891	0.0553783						-0.0976236	-0.381734	0.742317	0.166679	0.0355712	1.35958	0.322073	-0.39123	-0.640647	0.370067	-0.202138	-0.360123	-1.06853	-0.799846	-0.25703	1	1	1	1	1	2	2	2	2	2	3	3	3	3	3
GNAI2_HUMAN;GNAI1_HUMAN	192	P04899;P63096	0	GNAI2_HUMAN;GNAI1_HUMAN	GNAI2;GNAI1	HUMAN	12.0038	1.75	-0.122585	1.16735	0.866759	0.0766827	0.0621014	1.1153	0.331994	1.02827	0.59019	0.975575	1.15635	-0.197178	-0.708935	0.995761	-0.316299	-0.697869						1.1693	2.34965	1.03311	2.69764	4.42552	2	2	2	2	2	2	2	2	2	2	1	1	1	1	1
AT1A1_HUMAN	193	P05023	0	AT1A1_HUMAN	ATP1A1	HUMAN	17.7537	20	-0.151278	0.0545818	0.572938	0.734386	0.241893	0.134076	-0.523179	0.61396	0.275205	0.243915	-0.517265	-0.0510527	0.541586	-0.252254	0.153852	-0.0177715	-0.0877994	-0.0390628	-0.143129	0.17861	0.0194777	-0.581316	-0.101278	-0.535554	0.160379	-0.605154	21	21	21	21	21	24	24	24	24	24	15	15	15	15	15
AT1B1_HUMAN	194	P05026	0	AT1B1_HUMAN	ATP1B1	HUMAN	14.9768	3.25	0.363754	0.300226	0.410658	0.372202	0.38652	0.429221	0.511054	0.445316	0.51668	0.632938	0.466948	0.861092	0.600916	0.2772	0.122414	-0.167121						0.816951	0.264362	-0.930721	1.00465	0.654955	3	3	3	3	3	5	5	5	5	5	2	2	2	2	2
ADT2_HUMAN	196	P05141	0	ADT2_HUMAN	SLC25A5	HUMAN	14.4346	1	-0.081694	1.27793										-0.081694	-0.499042	0.778888	-0.607993	-0.0943882											0	0	0	0	0	3	3	3	3	3	1	1	1	1	1
PERM_HUMAN	198	P05164	0	PERM_HUMAN	MPO	HUMAN	13.1843	4.75	-2.48184	0.23187	0.00099114	0.460334	3.00387	0.336927	-2.25024	-2.2493	-2.48157	-1.87279	-1.50201	-2.45246	-2.35948	-2.20509	-2.48556	-2.75353	-2.12076	-4.23581	-1.87546	-2.61988	-1.97906						5	5	5	5	5	7	7	7	7	7	4	4	4	4	4
PPBT_HUMAN	199	P05186	0	PPBT_HUMAN	ALPL	HUMAN	14.0261	5.5	1.3039	-0.160719	0.0335987	0.655697	1.47368	0.183297	1.45101	-0.180491	0.996063	0.232227	0.477461	1.14533	0.418204	1.13651	0.0276886	1.03419						0.855459	2.49314	1.04119	1.05908	1.50272	8	8	8	8	8	6	6	6	6	6	2	2	2	2	2
PPB1_HUMAN	200	P05187	0	PPB1_HUMAN	ALPP	HUMAN	16.5586	7.25	0.250923	-0.310919	0.80525	0.667435	0.0940695	0.175591	0.395951	2.64733	-0.205024	0.322534	0.638806	-0.178209	0.647405	3.60493	-0.677116	0.0572567	0.403365	2.11315	0.655698	0.766867	0.949841						10	10	10	10	10	9	9	9	9	9	10	10	10	10	10
ICAM1_HUMAN	201	P05362	0	ICAM1_HUMAN	ICAM1	HUMAN	15.2261	6	-0.672122	-0.0139206	0.117973	0.953959	0.928217	0.0204705	0.0978117	-1.18281	-1.45598	-1.189	-1.18627	-0.727806	0.390777	-0.0450497	-0.39511	-0.728487	-0.0907769	-0.872297	-0.28482	-0.238749	0.0921244	-0.777741	-1.62574	-1.67757	-1.00075	-0.742925	5	5	5	5	5	10	10	10	10	10	6	6	6	6	6
RLA2_HUMAN	203	P05387	0	RLA2_HUMAN	RPLP2	HUMAN	14.3861	2.25	-0.363577	-0.513937	0.208995	0.00983568	0.679864	2.0072						-0.363577	0.32486	-0.896351	-0.153639	-0.267243	-0.077223	0.260588	-0.0740015	-0.740311	-0.665854	-0.321031	-0.112952	-0.120556	-0.389172	-0.605307	2	2	2	2	2	2	2	2	2	2	2	2	2	2	2
RLA0_HUMAN	204	P05388	0	RLA0_HUMAN	RPLP0	HUMAN	14.6194	2.25	0.0112645	-0.0664202										0.0112645	-0.108037	-0.174458	-0.554196	0.17956											2	2	2	2	2	4	4	4	4	4	2	2	2	2	2
LA_HUMAN	205	P05455	0	LA_HUMAN	SSB	HUMAN	14.2471	2.75	-0.104098	-0.244564	0.70998	0.267312	0.148754	0.572982						-0.104098	0.527759	-0.0549732	0.461178	0.679727	0.209332	0.915773	0.538261	0.126937	0.699833						0	0	0	0	0	4	4	4	4	4	4	4	4	4	4
ITB1_HUMAN	206	P05556	0	ITB1_HUMAN	ITGB1	HUMAN	15.4265	7.25	-0.931596	0.0281073	0.000734212	0.807899	3.13418	0.092643	-0.844232	-0.86445	-0.990853	-0.733836	-0.816138	-0.895696	-0.732998	-0.723506	-0.664666	-0.965604	-0.558235	-1.48624	0.120937	-0.677266	-0.504373	-0.849935	-1.38895	-1.08773	-1.14825	-1.08197	7	7	7	7	7	11	11	11	11	11	6	6	6	6	6
K1C18_HUMAN	207	P05783	0	K1C18_HUMAN	KRT18	HUMAN	17.172	10.75	-0.565166	-0.260934	0.0427126	0.104448	1.36944	0.9811	-0.904967	-0.361931	-0.486299	-0.999602	-1.15597	-0.101056	-0.0977863	-0.501165	-0.208443	0.279327	0.276459	0.858493	-0.239713	-0.294694	-0.0442798	-0.341419	-0.18271	-0.313647	-0.369838	-0.236651	9	9	9	9	9	11	11	11	11	11	12	12	12	12	12
ATPB_HUMAN	209	P06576	0	ATPB_HUMAN	ATP5F1B	HUMAN	14.7825	1	-0.751254	-0.225256										-0.751254	-0.195626	-0.420882	-0.37736	0.256833											0	0	0	0	0	4	4	4	4	4	0	0	0	0	0
S10A6_HUMAN	211	P06703	0	S10A6_HUMAN	S100A6	HUMAN	16.0775	5.75	0.0433098	0.139841	0.963077	0.804564	0.016339	0.0944397	-0.688465	1.02598	0.914925	0.770402	0.759601	-0.747446	-1.53957	-1.60446	0.838828	-1.77706	0.634702	1.53282	-0.087183	2.45192	0.408717	-0.698598	0.548704	0.677819	0.542878	-1.2486	6	6	6	6	6	6	6	6	6	6	5	5	5	5	5
ENOA_HUMAN	212	P06733	0	ENOA_HUMAN	ENO1	HUMAN	17.9177	16.75	0.893385	-0.249598	0.0777474	0.3805	1.10931	0.419645	1.17023	1.89376	0.366944	0.82025	0.627479	1.25508	0.643425	0.260764	1.60465	-0.156779	0.310077	0.542803	-0.398984	0.887416	-0.00827519	0.0860239	0.888593	0.945471	0.384103	0.0539479	18	18	18	18	18	19	19	19	19	19	13	13	13	13	13
G6PI_HUMAN	213	P06744	0	G6PI_HUMAN	GPI	HUMAN	14.5319	5.5	0.510484	-0.671579	0.313184	0.108519	0.504201	0.964496	0.993115	2.03859	-0.643726	0.939955	0.234991	1.0185	-0.339398	0.19389	2.30732	0.0605461						-0.311859	0.199729	0.728367	0.36019	-0.475874	5	5	5	5	5	11	11	11	11	11	2	2	2	2	2
NPM_HUMAN	214	P06748	0	NPM_HUMAN	NPM1	HUMAN	15.6176	4.75	0.118059	-0.274868	0.715762	0.18073	0.145231	0.742969	-0.350933	0.476221	0.312183	-0.677584	-0.660601	0.154189	0.353526	0.127964	0.555977	0.873552	1.19002	0.0985794	0.0402386	-0.145366	-0.252881	0.14888	0.279063	0.416841	-0.0635425	-0.0117617	4	4	4	4	4	6	6	6	6	6	4	4	4	4	4
TPM3_HUMAN	215	P06753	0	TPM3_HUMAN	TPM3	HUMAN	13.0807	1	0.29328	0.00101101	0.688371	0.998615	0.162178	0.000601762						0.29328	0.936533	0.0784334	0.946963	-0.898741						1.67547	0.632874	0.965914	1.55956	0.900359	0	0	0	0	0	2	2	2	2	2	0	0	0	0	0
ITAV_HUMAN	216	P06756	0	ITAV_HUMAN	ITGAV	HUMAN	14.7642	4.5	0.0322343	-0.0357544	0.93299	0.895168	0.0301229	0.0480956						0.0322343	0.764373	0.728612	0.766482	0.494428	0.199845	1.1501	0.399247	0.38103	0.723509						0	0	0	0	0	9	9	9	9	9	9	9	9	9	9
H2B1O_HUMAN;H2B1B_HUMAN;H2B2E_HUMAN	217	P23527;P33778;Q16778	0	H2B1O_HUMAN;H2B1B_HUMAN;H2B2E_HUMAN	H2BC17;H2BC3;H2BC21	HUMAN	20.7033	8.5	0.0634339	0.13125	0.9595	0.861787	0.0179551	0.0645999	-1.62061	0.768206	1.87873	-1.11454	-0.675155	-1.03562	0.153718	1.69104	0.439144	2.30376	-0.248789	0.00489438	3.46943	-0.864111	1.25302	1.04407	1.95628	0.506535	-0.164449	1.56319	8	8	8	8	8	9	9	9	9	9	8	8	8	8	8
HYEP_HUMAN	218	P07099	0	HYEP_HUMAN	EPHX1	HUMAN	16.3104	2	0.125178	0.373991										0.125178	-0.255459	0.118532	0.36165	0.878291											1	1	1	1	1	5	5	5	5	5	0	0	0	0	0
LDHB_HUMAN	219	P07195	0	LDHB_HUMAN	LDHB	HUMAN	13.769	3.75	0.47142	0.219153	0.319942	0.438012	0.494929	0.358514	0.652296	0.909569	0.509696	0.636149	0.41535	0.293135	0.541642	0.718401	0.292997	0.0410262	-0.357483	0.0230926	-0.501325	1.72251	-0.483935	0.586327	0.624503	-0.121857	0.500308	0.488924	5	5	5	5	5	4	4	4	4	4	2	2	2	2	2
PDIA1_HUMAN	220	P07237	0	PDIA1_HUMAN	P4HB	HUMAN	16.5646	10.5	-1.43099	-0.245119	0.00240773	0.266427	2.61839	0.574422	-1.23104	-1.27558	-1.87605	-1.83036	-2.19312	-1.04885	-1.16386	-1.65898	-0.210902	-1.29197	-0.453139	-0.554411	-2.07454	-1.7044	-1.56116	-0.901296	-1.53181	-1.8738	-0.550718	-1.68185	10	10	10	10	10	12	12	12	12	12	10	10	10	10	10
CATD_HUMAN	222	P07339	0	CATD_HUMAN	CTSD	HUMAN	14.9005	4.75	-0.384087	-0.314052	0.167259	0.141113	0.776612	0.850434	-0.458674	-0.155211	-0.62355	-0.24764	-0.970886	-0.733709	0.15514	-0.648205	-0.541421	0.0261956						-0.658481	0.0365189	-0.427266	-0.827776	-0.149454	6	6	6	6	6	8	8	8	8	8	1	1	1	1	1
ANXA2_HUMAN	223	P07355	0	ANXA2_HUMAN	ANXA2	HUMAN	20.2268	22	-0.127482	-0.345229	0.824091	0.330881	0.0840249	0.480328	-0.227466	-0.319971	-0.372728	-0.913331	-0.997281	-0.591142	0.485706	-1.11378	0.179913	-0.590703	-0.987663	1.23477	-0.852429	-0.309332	-0.138077	-0.846117	-0.678439	0.314538	-0.351525	-1.31366	21	21	21	21	21	23	23	23	23	23	22	22	22	22	22
CAN1_HUMAN	224	P07384	0	CAN1_HUMAN	CAPN1	HUMAN	14.0037	0.75	0.39772	-0.588738										0.39772	0.207344	-0.381394	0.169367	0											1	1	1	1	1	2	2	2	2	2	0	0	0	0	0
TBB5_HUMAN;TBB2A_HUMAN;TBB2B_HUMAN	225	P07437;Q13885;Q9BVA1	0	TBB5_HUMAN;TBB2A_HUMAN;TBB2B_HUMAN	TUBB;TUBB2A;TUBB2B	HUMAN	18.2433	14.75	0.0796103	-0.0221735	0.773456	0.894028	0.111564	0.0486486	-0.408937	-0.276352	0.545984	-0.519044	-0.210179	0.507556	0.483925	-0.0647671	0.462131	0.975601	0.515106	1.00992	0.401423	0.42704	0.607221	0.037066	0.585499	0.336409	0.158726	0.587166	13	13	13	13	13	15	15	15	15	15	16	16	16	16	16
SYEP_HUMAN	227	P07814	0	SYEP_HUMAN	EPRS1	HUMAN	9.64568	1.75												-0.0616537	-0.784679		-0.371697	-0.176842											1	1	1	1	1	5	5	5	5	5	0	0	0	0	0
HS90A_HUMAN	228	P07900	0	HS90A_HUMAN	HSP90AA1	HUMAN	16.2792	8.25	0.289527	-0.19866	0.325627	0.267127	0.48728	0.573282	0.477458	0.21211	-0.097065	0.528607	0.0884004	1.07516	-0.130176	-0.0472636	0.0643543	-0.683911	-0.0660514	0.240102	-0.0992313	0.0109848	-0.123127	0.0332749	0.120305	0.574732	0.682118	0.0279839	7	7	7	7	7	9	9	9	9	9	8	8	8	8	8
HNRC1_HUMAN;HNRPC_HUMAN	229	O60812;P07910	0	HNRC1_HUMAN;HNRPC_HUMAN	HNRNPCL1;HNRNPC	HUMAN	16.2712	6.5	-0.276148	-0.380497	0.498088	0.141193	0.302694	0.850187	-0.95085	-0.895766	0.0180574	-1.39711	-1.52341	-0.425683	0.276035	-0.719386	-0.172321	1.10038	0.283114	0.240162	0.0345214	-0.545113	-0.51359	-0.348591	0.079354	0.475689	-0.657249	-0.627238	6	6	6	6	6	6	6	6	6	6	7	7	7	7	7
YES_HUMAN;LYN_HUMAN	230	P07947;P07948	0	YES_HUMAN;LYN_HUMAN	YES1;LYN	HUMAN	14.1418	1.25	-0.00388538	0.146667										-0.00388538	-0.184369	-0.0377016	0.0319601	-0.448656											2	2	2	2	2	2	2	2	2	2	1	1	1	1	1
ANXA6_HUMAN	231	P08133	0	ANXA6_HUMAN	ANXA6	HUMAN	15.9885	9.75	-1.7436	-0.28677	0.000588826	0.19229	3.23001	0.716042	-1.69841	-1.44968	-2.07556	-0.9556	-1.80792	-1.04011	0.437711	-1.07591	-1.52359	-0.893893	-1.00189	-0.695392	-0.760498	-0.846994	-0.602598	-1.39752	-1.04602	-1.53649	-1.60489	-1.66905	5	5	5	5	5	13	13	13	13	13	13	13	13	13	13
DAF_HUMAN	232	P08174	0	DAF_HUMAN	CD55	HUMAN	15.1635	3.25	2.03309	0.0976137	0.0810299	0.891536	1.09135	0.049861	3.83284	0.165798	0.33096	0.111488	2.2296	1.23194	0.265142	1.94481	1.27545	0.00697531	1.18188	0.428763	0.78286	2.67323	0.948959						5	5	5	5	5	5	5	5	5	5	2	2	2	2	2
4F2_HUMAN	233	P08195	0	4F2_HUMAN	SLC3A2	HUMAN	15.744	8	-0.321124	0.0105684	0.374386	0.960434	0.42668	0.0175325	-0.0900453	-0.461451	-0.541635	0.537208	-0.0880427	-0.15457	-0.343883	-0.516568	-0.687465	-0.805801	-0.17828	0.360106	-0.262191	0.0746277	-0.177176	-0.894766	-0.556625	-1.18331	-0.82713	-0.627344	7	7	7	7	7	9	9	9	9	9	8	8	8	8	8
HS90B_HUMAN	234	P08238	0	HS90B_HUMAN	HSP90AB1	HUMAN	18.9406	21.25	0.212303	-0.35908	0.486419	0.0722713	0.312989	1.14103	-0.232423	-0.0676853	0.29795	-0.406985	-0.476963	0.692737	0.182175	-0.354536	-0.204336	-0.225212	0.0376785	0.809296	-0.167613	-0.133039	-0.0791534	0.236011	-0.126682	0.681838	0.194423	-0.157613	20	20	20	20	20	22	22	22	22	22	22	22	22	22	22
NEP_HUMAN	235	P08473	0	NEP_HUMAN	MME	HUMAN	14.7017	1.75	0.151123	-0.169705															0.151123	1.67467	0.540666	0.370961	0.978038						0	0	0	0	0	0	0	0	0	0	7	7	7	7	7
VIME_HUMAN	236	P08670	0	VIME_HUMAN	VIM	HUMAN	13.8168	1	-2.34292	-0.514547										-2.34292	-1.60609	-2.12063	-0.674302	-2.09129											0	0	0	0	0	4	4	4	4	4	0	0	0	0	0
RS17_HUMAN	237	P08708	0	RS17_HUMAN	RPS17	HUMAN	13.6243	1.75	-0.512268	0.121816	0.122256	0.609753	0.912729	0.214846	-0.331812	-0.825713	-0.570908	-0.135164	-0.461571	-0.675163	-0.465261	-0.643043	-1.34562	-1.04536											2	2	2	2	2	2	2	2	2	2	1	1	1	1	1
GNAI3_HUMAN	238	P08754	0	GNAI3_HUMAN	GNAI3	HUMAN	15.1091	4.25	0.470713	0.0492697	0.312152	0.856678	0.505634	0.0671826	1.27047	0.614722	-0.27977	1.00488	0.95084	-0.00418021	0	0.102749	0.0270084	-0.0880374	0.138819	-0.196303	-0.804405	0.781911	-0.433509	-0.122748	0.405137	-0.115391	0.0189238	-0.406179	4	4	4	4	4	5	5	5	5	5	3	3	3	3	3
ANXA5_HUMAN	239	P08758	0	ANXA5_HUMAN	ANXA5	HUMAN	16.7196	11.5	-0.885099	0.217272	0.137847	0.523976	0.860603	0.280688	-0.493818	-0.676075	-1.05911	-1.09469	0.646176	-1.41094	0.404125	-1.07788	0.352012	0.325119	-1.02495	-0.445467	-1.06872	-0.928418	0.393592	-0.337911	-0.567407	0.637669	-0.59191	0.224319	8	8	8	8	8	12	12	12	12	12	11	11	11	11	11
RSSA_HUMAN	240	P08865	0	RSSA_HUMAN	RPSA	HUMAN	13.4964	5	-0.352563	-0.0831343	0.124689	0.524531	0.90417	0.280229	-0.53321	-0.514002	-0.25505	-0.0484333	-0.45481	0.0900208	-0.341322	-0.266393	-0.790298	-0.294112	-0.0224032	-0.0309676	0.0799487	0.0872937	0.0215973	0.44069	0.308005	0.3334	0.470017	0.509006	4	4	4	4	4	7	7	7	7	7	4	4	4	4	4
CD63_HUMAN	241	P08962	0	CD63_HUMAN	CD63	HUMAN	14.5756	1.75	-0.998749	0.39519	0.33723	0.648873	0.472074	0.18784	-1.88116	-0.947216	0.278854	-0.444756	-0.325909	-0.902192	0.87302	-0.784978	-0.46832	-1.58949											2	2	2	2	2	2	2	2	2	2	2	2	2	2	2
GSTP1_HUMAN	242	P09211	0	GSTP1_HUMAN	GSTP1	HUMAN	17.2655	10.25	0.192899	-0.244013	0.388415	0.0897304	0.410704	1.04706	0.409294	-0.437319	-0.26751	-0.446687	-0.55052	0.241301	-0.156055	-0.145456	-0.214636	-0.574946	0.0687463	0.171256	-0.0864876	-0.0310369	-0.287274	0.053953	0.0259084	-0.104355	0.49519	-0.231012	10	10	10	10	10	12	12	12	12	12	8	8	8	8	8
LEG1_HUMAN	243	P09382	0	LEG1_HUMAN	LGALS1	HUMAN	13.6368	1	-0.15968	0.453984										-0.15968	-0.349949	0.104034	0.640918	-0.367477											1	1	1	1	1	2	2	2	2	2	0	0	0	0	0
ANXA4_HUMAN	246	P09525	0	ANXA4_HUMAN	ANXA4	HUMAN	16.2536	13	-1.39794	0.145405	0.00314838	0.508455	2.50191	0.293747	-1.52441	-0.97052	-1.12606	-1.26184	-1.58259	-0.645836	0.133739	-0.16309	1.40396	-0.439204	0.122058	-0.096278	-1.029	-0.00815113	-0.529332	-0.77331	-0.956378	-0.859004	-0.565349	-0.873233	8	8	8	8	8	18	18	18	18	18	15	15	15	15	15
CN37_HUMAN	247	P09543	0	CN37_HUMAN	CNP	HUMAN	13.4203	2	0.546326	-0.0370801	0.514367	0.9589	0.288727	0.0182266	1.17146	-0.227929	-0.115886	1.15844	0.975649	0.186497	0.601679	-0.434814	0.286862	-1.56322											4	4	4	4	4	3	3	3	3	3	1	1	1	1	1
RU2A_HUMAN	248	P09661	0	RU2A_HUMAN	SNRPA1	HUMAN	12.9413	1.25	-5.06887	-2.94841										-5.06887	-1.65644	-4.60486	-3.87486	-4.00059											1	1	1	1	1	2	2	2	2	2	1	1	1	1	1
TACD2_HUMAN	249	P09758	0	TACD2_HUMAN	TACSTD2	HUMAN	14.6467	3	0.65622	-0.318159	0.221949	0.465957	0.653747	0.331655	0.903483	1.27543	0.0907976	0.392705	0.815441	1.1637	0.181043	0.952078	0.828596	0.529203											4	4	4	4	4	4	4	4	4	4	1	1	1	1	1
PARP1_HUMAN	250	P09874	0	PARP1_HUMAN	PARP1	HUMAN	14.1581	4	0.0693914	-0.19912	0.89007	0.515687	0.0505758	0.287614	-0.744253	-0.2783	0.683915	-0.844357	-1.03605	-0.0549624	0.351032	0.56202	-0.29804	1.24759	-0.43385	0.0647755	0.487664	-0.690362	-0.317369	0.369092	0.417965	1.31275	0.0774791	0.11588	5	5	5	5	5	6	6	6	6	6	2	2	2	2	2
H2AZ_HUMAN;H2AV_HUMAN	252	P0C0S5;Q71UI9	0	H2AZ_HUMAN;H2AV_HUMAN	H2AZ1;H2AZ2	HUMAN	16.7716	2.75	0.108382	0.0605382	0.93112	0.936186	0.0309943	0.0286381	-1.65097	0.337005	1.92827	-1.92083	-0.849719	-1.44071	-1.03463	0.386366	0.902946	0.276063	-0.921711	0.467055	1.87665	-1.25895	0.300345	1.0529	2.30721	-1.3251	-0.626158	1.13474	3	3	3	3	3	3	3	3	3	3	2	2	2	2	2
UBB_HUMAN;UBC_HUMAN	254	P0CG47;P0CG48	0	UBB_HUMAN;UBC_HUMAN	UBB;UBC	HUMAN	18.8248	3.25	1.21938	-0.0750843	0.058194	0.82965	1.23512	0.081105	2.27283	0.70752	0.0908481	0.985254	1.89557	0.480785	0.46801	1.13333	0.615432	0.0835395	0.267125	-0.776647	1.06047	0.60295	0.17645	0.768809	0.904319	-0.0589973	-0.381852	0.14186	3	3	3	3	3	4	4	4	4	4	3	3	3	3	3
HS71A_HUMAN;HS71B_HUMAN	256	P0DMV8;P0DMV9	0	HS71A_HUMAN;HS71B_HUMAN	HSPA1A;HSPA1B	HUMAN	17.6716	17	0.635488	-0.268613	0.0128465	0.0582339	1.89122	1.23482	0.778429	0.517955	0.223934	0.295025	0.673899	1.02598	0.30677	0.299012	0.319441	-0.0567832	0.23948	0.89533	0.407078	0.625085	0.330938	0.808571	0.360381	0.762553	0.567439	0.138401	16	16	16	16	16	17	17	17	17	17	17	17	17	17	17
CALM1_HUMAN;CALM2_HUMAN;CALM3_HUMAN	257	P0DP23;P0DP24;P0DP25	0	CALM1_HUMAN;CALM2_HUMAN;CALM3_HUMAN	CALM1;CALM2;CALM3	HUMAN	17.7382	5.5	1.40042	0.0922929	0.017384	0.757924	1.75985	0.120374	1.78968	1.19299	1.10346	1.08915	1.20641	-0.0647609	0.64556	0.929106	0.835482	0.942914	0.232066	0.226034	2.79937	1.11488	1.04928	-0.0997367	0.673189	0.637989	0.726065	-0.0414327	6	6	6	6	6	6	6	6	6	6	3	3	3	3	3
RRAS_HUMAN;RRAS2_HUMAN	258	P10301;P62070	0	RRAS_HUMAN;RRAS2_HUMAN	RRAS;RRAS2	HUMAN	12.838	1	-0.301426	0.422827	0.30592	0.226513	0.514393	0.644906																-0.301426	-0.396652	-0.601965	-0.130957	-0.0220068	1	1	1	1	1	1	1	1	1	1	0	0	0	0	0
HLAC_HUMAN	259	P10321	0	HLAC_HUMAN	HLA-C	HUMAN	15.1851	0.75	0.157467	-0.386371										0.157467	0.386238	-0.000132552	-0.641448	-0.213459											1	1	1	1	1	2	2	2	2	2	0	0	0	0	0
H14_HUMAN;H13_HUMAN;H12_HUMAN	260	P10412;P16402;P16403	0	H14_HUMAN;H13_HUMAN;H12_HUMAN	H1-4;H1-3;H1-2	HUMAN	15.1913	1.5	-0.608286	-0.12869	0.3145	0.742288	0.50238	0.129427											-0.608286	0.211534	0.0468455	-0.762767	-0.308318	0	-1.34653	-0.354202	-0.469586	-0.627976	0	0	0	0	0	1	1	1	1	1	3	3	3	3	3
THIO_HUMAN	261	P10599	0	THIO_HUMAN	TXN	HUMAN	13.9615	2.75	0.47175	0.048971	0.22734	0.828486	0.643324	0.081715	1.10183	0.677374	-0.109357	0.318764	0.386117	-0.0210859	0.496993	0.0764881	0.390095	0.67749	-0.112697	-0.439707	0.130017	0.181175	0.737876	1.08031	0.194237	0.754981	1.07953	0.613783	3	3	3	3	3	3	3	3	3	3	3	3	3	3	3
CH60_HUMAN	263	P10809	0	CH60_HUMAN	HSPD1	HUMAN	13.2663	6.25	0.511593	0.0274358	0.379296	0.936266	0.421022	0.0286009	-0.302742	0.82854	1.35336	0.113167	0.355711	-0.0670285	0.988971	0.406643	0.236774	0.875591	2.33955	-0.00664592	-0.28964	-0.0398249	-0.0298388	0.11074	0.268347	-0.324704	-0.057841	0.606006	4	4	4	4	4	16	16	16	16	16	2	2	2	2	2
CLUS_HUMAN	264	P10909	0	CLUS_HUMAN	CLU	HUMAN	14.1617	0.75	0.39464	0.435647										0.39464	0.032539	0.468186	1.02612	-1.04112											1	1	1	1	1	2	2	2	2	2	0	0	0	0	0
BIP_HUMAN	266	P11021	0	BIP_HUMAN	HSPA5	HUMAN	16.935	12.75	-0.696833	-0.204007	0.00367944	0.0916024	2.43422	1.03809	-0.861567	-0.134571	-0.736106	-0.813608	-0.891439	-0.0931136	-0.0109742	0.0222663	0.304339	-0.047938	0.340792	-0.0337644	-0.838392	-0.616557	-0.645129	-0.319098	-0.294684	-0.138228	-0.447583	-0.551915	8	8	8	8	8	17	17	17	17	17	14	14	14	14	14
HSP7C_HUMAN	267	P11142	0	HSP7C_HUMAN	HSPA8	HUMAN	17.2227	11.5	0.084823	-0.147407	0.578714	0.13128	0.237536	0.881803	0.228924	0.00852386	-0.206685	-0.157026	0.0976052	0.173836	-0.154121	-0.285252	-0.119774	-0.754379	-0.369737	-0.381804	-0.548302	-0.356977	-0.259615	-0.0209543	-0.109252	0.418271	0.00976356	-0.196349	12	12	12	12	12	12	12	12	12	12	10	10	10	10	10
GTR1_HUMAN	268	P11166	0	GTR1_HUMAN	SLC2A1	HUMAN	16.4793	4.75	0.909809	-0.378504	0.0798384	0.206371	1.09779	0.685351	-0.0283048	1.11666	1.46942	0.814858	0.836445	1.31674	0.884812	-0.399825	0.103703	-0.122081	1.1101	1.1267	-0.642188	-0.742838	0.0809926	-0.132287	3.17783	-0.131331	1.94609	0.0269358	5	5	5	5	5	5	5	5	5	5	4	4	4	4	4
GTR3_HUMAN	269	P11169	0	GTR3_HUMAN	SLC2A3	HUMAN	16.3605	2.5	0.276046	0.952173	0.499183	0.0333683	0.30174	1.47667											0.276046	2.902	0.619	0.843358	1.05467	-0.252138	1.8723	-1.3272	2.84809	-0.0254586	0	0	0	0	0	1	1	1	1	1	5	5	5	5	5
LAMP1_HUMAN	272	P11279	0	LAMP1_HUMAN	LAMP1	HUMAN	15.6045	4.5	-1.47685	0.10988	0.0118702	0.707184	1.92554	0.150468	-1.12059	-0.852556	-1.72322	0.691519	-1.10181	-0.393993	0.102234	-0.191247	-0.152051	1.13284	0.480161	-0.449038	-0.836218	-0.286519	-0.591939	-1.11625	-0.523001	-0.157866	-0.673735	-0.87217	3	3	3	3	3	6	6	6	6	6	5	5	5	5	5
TOP1_HUMAN	273	P11387	0	TOP1_HUMAN	TOP1	HUMAN	17.4136	15.25	0.641768	0.000274375	0.21972	0.999274	0.65813	0.000315313	0.447774	-0.116399	0.836036	-0.376601	-0.202598	0.0517038	0.140335	1.04801	-0.112009	1.51134	0.241598	0.0367099	2.08988	0.0916395	0.65865	1.04019	-0.0801143	1.37971	0.368084	1.41156	12	12	12	12	12	22	22	22	22	22	9	9	9	9	9
TOP2A_HUMAN	274	P11388	0	TOP2A_HUMAN	TOP2A	HUMAN	15.1497	1.5	-0.0666522	1.84021										-0.0666522	-0.953932	0.88628	0.162023	-0.487304											0	0	0	0	0	3	3	3	3	3	1	1	1	1	1
IMDH2_HUMAN	278	P12268	0	IMDH2_HUMAN	IMPDH2	HUMAN	13.871	1																											1	1	1	1	1	1	1	1	1	1	0	0	0	0	0
KCRB_HUMAN	279	P12277	0	KCRB_HUMAN	CKB	HUMAN	13.8861	2.5	0.297737	0.137303	0.553322	0.714398	0.257022	0.14606	0.019224	0.349889	0.713553	0.357579	0.544633	0.35774	0.412398	0.354899	0.176954	0.0544544						-0.274498	1.15704	0.601304	-0.143101	1.89385	3	3	3	3	3	3	3	3	3	3	1	1	1	1	1
ANXA3_HUMAN	280	P12429	0	ANXA3_HUMAN	ANXA3	HUMAN	13.5409	0.75	-0.504854	-1.06539										-0.504854	0.388507	-0.676884	-0.239846	-0.775843											1	1	1	1	1	2	2	2	2	2	0	0	0	0	0
XRCC6_HUMAN	283	P12956	0	XRCC6_HUMAN	XRCC6	HUMAN	15.6722	6.5	-0.19827	-0.0893935	0.317912	0.449537	0.497693	0.347235	-0.504213	-0.508808	0.0182801	-0.776966	-0.363155	0.134732	-0.269251	-0.306957	-0.154675	-0.240021	-0.355485	-0.40729	0.209389	-0.523334	-0.154201	-0.0245693	-0.49392	0.038716	-0.491948	-0.0816569	6	6	6	6	6	8	8	8	8	8	5	5	5	5	5
XRCC5_HUMAN	284	P13010	0	XRCC5_HUMAN	XRCC5	HUMAN	14.615	7.25	-1.04443	-0.105586	0.0122613	0.613244	1.91146	0.212367	-1.22869	-0.745394	-0.965767	-1.49364	-1.21489	-0.305501	-0.367758	0.0203096	-0.409051	-0.271393	0.179905	-0.273684	0.301625	-0.0480774	0.303686	-0.739043	-1.91769	-0.684494	-1.44913	-1.30863	6	6	6	6	6	10	10	10	10	10	6	6	6	6	6
LAMP2_HUMAN	286	P13473	0	LAMP2_HUMAN	LAMP2	HUMAN	13.4696	3	-1.17359	-0.151553	0.0739459	0.620275	1.13109	0.207415						-1.17359	-0.0280942	-0.948902	0.426104	-0.491229	0.21469	0.532198	-0.775308	-0.176039	-0.859271	-1.42863	0.875416	-1.35134	-0.0629995	-0.909601	2	2	2	2	2	4	4	4	4	4	3	3	3	3	3
EF2_HUMAN	287	P13639	0	EF2_HUMAN	EEF2	HUMAN	17.1428	22.5	-0.597133	-0.0837833	0.0269741	0.554449	1.56905	0.256139	-0.937315	-0.724761	-0.340735	-0.904428	-1.05384	-0.0475547	-0.401319	-0.619596	-0.505389	-0.452407	-0.85591	-0.630268	-0.569679	-0.850249	-0.916162	-0.669721	-0.858114	-0.732221	-0.832842	-0.789045	23	23	23	23	23	28	28	28	28	28	17	17	17	17	17
PDIA4_HUMAN	288	P13667	0	PDIA4_HUMAN	PDIA4	HUMAN	14.974	2.75	-0.145135	-0.405239										-0.145135	0.508507	0.103268	0.0704304	0.0669935											1	1	1	1	1	8	8	8	8	8	1	1	1	1	1
CD59_HUMAN	289	P13987	0	CD59_HUMAN	CD59	HUMAN	16.1872	1.5	-0.588384	0.429756	0.122295	0.179432	0.912592	0.7461	-0.275881	-0.0764148	-0.47113	0.194284	0.70633	-0.165504	-0.217624	0.554118	-0.649936	-1.94879											2	2	2	2	2	2	2	2	2	2	0	0	0	0	0
MIF_HUMAN	290	P14174	0	MIF_HUMAN	MIF	HUMAN	14.7588	2	-0.442904	-0.602378	0.287786	0.031293	0.540931	1.50455	-0.560748	-0.467795	-0.927438	-1.39951	-0.893379	0.865993	-0.00161405	-1.22421	0.0388668	-0.895359	-0.481644	-0.486958	-0.237221	-0.704217	-0.789113	-1.33776	-0.481932	-0.428515	-1.10947	-1.73815	2	2	2	2	2	2	2	2	2	2	2	2	2	2	2
CBPM_HUMAN	291	P14384	0	CBPM_HUMAN	CPM	HUMAN	12.339	0.5	-0.187051	0.647593										-0.187051	-1.01119	-0.363596	0.985968	-0.91439											0	0	0	0	0	2	2	2	2	2	0	0	0	0	0
KPYM_HUMAN	293	P14618	0	KPYM_HUMAN	PKM	HUMAN	19.2361	22.25	-0.437223	-0.45548	0.402396	0.163312	0.395346	0.786982	-0.832407	-0.184767	-0.497519	-1.12114	-1.38533	0.870995	-0.421686	-1.08531	0.156965	-0.648974	-1.01952	0.113178	-1.08502	-1.04629	-1.35535	-1.2442	-1.01686	-0.313722	-1.09957	-1.60629	22	22	22	22	22	23	23	23	23	23	21	21	21	21	21
ENPL_HUMAN	294	P14625	0	ENPL_HUMAN	HSP90B1	HUMAN	16.0935	13.75	-0.851126	-0.243016	0.00471226	0.111356	2.32677	0.953286	-1.14134	-0.593779	-0.80393	-0.837271	-0.925814	-0.501918	0.086077	-0.815205	0.0163093	-0.532095	0.654484	-0.761368	-0.0874594	-0.616731	-0.419923	-0.567782	-0.1994	-0.835233	-0.781878	-0.661343	8	8	8	8	8	18	18	18	18	18	14	14	14	14	14
RSMB_HUMAN;RSMN_HUMAN	295	P14678;P63162	0	RSMB_HUMAN;RSMN_HUMAN	SNRPB;SNRPN	HUMAN	12.9539	2.25	0.136961	-0.290954	0.781158	0.447483	0.107261	0.349223	-0.671943	-0.111261	0.65491	-0.28488	-0.596619	0.263478	0.369473	0.114914	0.17781	0.53608						-0.176227	0.324592	0.67406	-0.391776	-0.393876	2	2	2	2	2	3	3	3	3	3	2	2	2	2	2
HNRPL_HUMAN	296	P14866	0	HNRPL_HUMAN	HNRNPL	HUMAN	14.8474	4	0.305018	-0.436448	0.0810688	0.0287074	1.09115	1.54201						0.305018	0.30043	-0.0230265	0.892104	0.901486						0.0399843	0.145133	0.686399	-0.260837	0.106483	3	3	3	3	3	8	8	8	8	8	2	2	2	2	2
SYDC_HUMAN	297	P14868	0	SYDC_HUMAN	DARS1	HUMAN	12.1581	1	0.0515291	-0.147635										0.0515291	-0.136754	-0.284389	0.116433	-0.00974175											0	0	0	0	0	2	2	2	2	2	1	1	1	1	1
PLAK_HUMAN	298	P14923	0	PLAK_HUMAN	JUP	HUMAN	15.2326	12.25	0.819402	-0.103819	0.000471963	0.291388	3.32609	0.535529	0.873993	0.460039	0.660993	0.622654	0.513614	0.189803	0.342822	0.153515	0.00810916	0.190268	0.342628	0.302383	0.369024	0.111253	-0.285825	0.326431	-0.454913	0.168915	-0.154226	0.0625831	11	11	11	11	11	17	17	17	17	17	8	8	8	8	8
AMPN_HUMAN	301	P15144	0	AMPN_HUMAN	ANPEP	HUMAN	14.984	5.5	-1.27907	0.615296	0.094648	0.247219	1.02389	0.606918	-0.238537	0.135164	-1.70432	0.436089	-0.531524	-1.59563	-1.34864	0.555883	-1.68728	-1.33304						-3.43411	-3.89792	-3.1741	-3.18974	-1.99428	11	11	11	11	11	7	7	7	7	7	1	1	1	1	1
EZRI_HUMAN	303	P15311	0	EZRI_HUMAN	EZR	HUMAN	18.4792	23.75	1.14094	-0.187533	0.102744	0.632455	0.988241	0.198971	2.42791	0.658638	-0.333575	0.496066	0.751265	-0.184397	0.356909	1.19751	0.249462	-0.00610951	0.537228	0.465088	0.140032	1.23057	-0.322601	-0.502672	-0.492428	0.736922	-0.179157	-0.81553	28	28	28	28	28	24	24	24	24	24	23	23	23	23	23
RS2_HUMAN	307	P15880	0	RS2_HUMAN	RPS2	HUMAN	15.7691	6.75	-1.6495	-0.239773	0.00450806	0.388768	2.34601	0.41031	-2.57496	-1.49511	-0.963808	-2.37368	-2.34523	-0.878899	-1.2076	-1.58542	-1.97724	-1.16208	-0.971206	-1.44496	-1.11927	-1.38512	-1.02798	-0.927052	-1.19714	-0.880559	-1.42129	-0.852652	5	5	5	5	5	8	8	8	8	8	7	7	7	7	7
DESP_HUMAN	308	P15924	0	DESP_HUMAN	DSP	HUMAN	12.5106	3.25	0.381662	0.455942	0.553586	0.361953	0.256815	0.441348	1.07764	-0.0185121	0.141628	1.1776	0.538177	-0.088947	0.121456	0.240664	0.0200597	0.467196						0.504906	0.983833	0.305784	0.575926	2.44291	2	2	2	2	2	7	7	7	7	7	1	1	1	1	1
MUC1_HUMAN	309	P15941	0	MUC1_HUMAN	MUC1	HUMAN	17.7475	6	1.53513	0.116558	0.0387423	0.767712	1.41182	0.114802	2.1725	2.22729	1.01432	3.07689	3.51555	2.12093	1.05635	2.58119	2.0129	0.186992	2.42513	0.450049	2.14087	3.36127	1.80015	2.40677	0.0670801	2.8732	0.778889	0.777608	7	7	7	7	7	6	6	6	6	6	6	6	6	6	6
EPCAM_HUMAN	311	P16422	0	EPCAM_HUMAN	EPCAM	HUMAN	13.7601	3	1.55744	-0.0932554	0.00223089	0.684839	2.65152	0.164411	1.53837	0.629454	1.48326	0.765786	1.35525	1.07851	0.302849	0.783895	0.473502	2.36418	0.192661	1.28669	0.721616	0.386641	-0.129853	0.876715	1.91549	1.64137	1.37146	0.397047	3	3	3	3	3	3	3	3	3	3	3	3	3	3	3
NCPR_HUMAN	312	P16435	0	NCPR_HUMAN	POR	HUMAN	13.0595	0.75	-0.0214453	0.902778										-0.0214453	0.133741	1.03652	1.03902	0.868487											0	0	0	0	0	3	3	3	3	3	0	0	0	0	0
AT2A1_HUMAN;AT2A2_HUMAN	313	O14983;P16615	0	AT2A1_HUMAN;AT2A2_HUMAN	ATP2A1;ATP2A2	HUMAN	13.6101	1	-0.0552003	0.931584										-0.0552003	-0.61061	0.320974	-0.408226	-0.425913											0	0	0	0	0	3	3	3	3	3	0	0	0	0	0
DDX5_HUMAN	316	P17844	0	DDX5_HUMAN	DDX5	HUMAN	13.9486	3.5	0.0893526	0.0459842	0.628723	0.723614	0.201541	0.140493	0.19598	-0.469812	0.0287097	-0.0456156	-0.102725	-0.00378474	-0.216398	0.0679633	0.0495221	0.783434	0.574413	0.529707	0.334548	0.485253	0.394895						3	3	3	3	3	6	6	6	6	6	2	2	2	2	2
PFKAL_HUMAN	317	P17858	0	PFKAL_HUMAN	PFKL	HUMAN	13.3847	2.25	-0.571514	0.112378	0.0795117	0.592594	1.09957	0.227243	-0.356145	-0.972594	-0.674504	-0.385433	-0.49047	0.0677239	-0.00044726	0.286365	-0.388601	0.0912606						-0.556706	-0.516168	-0.470261	-0.467621	0.158042	2	2	2	2	2	4	4	4	4	4	1	1	1	1	1
PRS6A_HUMAN	318	P17980	0	PRS6A_HUMAN	PSMC3	HUMAN	11.4246	1.5	0.182754	-0.237558										0.182754	0.0715559	-0.166002	0.0840951	0.208597											0	0	0	0	0	3	3	3	3	3	1	1	1	1	1
TCPA_HUMAN	319	P17987	0	TCPA_HUMAN	TCP1	HUMAN	12.3831	2.75	-0.146098	-0.0295891	0.53981	0.813693	0.267759	0.0895395						-0.146098	-0.39723	-0.61268	-0.546115	-0.246549	-0.267725	0.254002	-0.650227	-0.624372	-0.459111	-0.603753	-0.920414	-0.411415	-0.497488	-0.21757	1	1	1	1	1	3	3	3	3	3	4	4	4	4	4
ARF4_HUMAN	320	P18085	0	ARF4_HUMAN	ARF4	HUMAN	12.4135	1	-0.669444	0.579785										-0.669444	-0.280482	0.299303	-0.241557	-0.631679											1	1	1	1	1	2	2	2	2	2	1	1	1	1	1
RL7_HUMAN	321	P18124	0	RL7_HUMAN	RPL7	HUMAN	12.4014	3	-0.523956	0.0536505	0.613979	0.922178	0.211847	0.035185						-0.523956	-1.02649	0.0347315	-0.778701	-1.16323	0.910292	-0.406963	1.83373	0.903288	1.84993	-0.631135	-0.942352	-0.708669	-1.03195	-0.410101	1	1	1	1	1	4	4	4	4	4	3	3	3	3	3
VINC_HUMAN	322	P18206	0	VINC_HUMAN	VCL	HUMAN	12.7421	2.25	0.570867	-0.167703	0.375165	0.755403	0.425778	0.121821	1.27049	0.887371	-0.296458	0.850863	0.982679	0.272755	0.420953	0.643671	0.0600364	0.359793											4	4	4	4	4	3	3	3	3	3	0	0	0	0	0
ITB6_HUMAN	323	P18564	0	ITB6_HUMAN	ITGB6	HUMAN	13.4957	1.5	0.32338	-0.79839															0.32338	0.413268	0.826573	0.0281838	0.560466						1	1	1	1	1	1	1	1	1	1	3	3	3	3	3
SON_HUMAN	324	P18583	0	SON_HUMAN	SON	HUMAN	14.3887	1	0.250019	0.0848039										0.250019	0.638838	0.723642	0.435263	1.62918											0	0	0	0	0	3	3	3	3	3	0	0	0	0	0
RL17_HUMAN	325	P18621	0	RL17_HUMAN	RPL17	HUMAN	14.5373	2.75	-0.962065	-0.202839	0.0138223	0.314218	1.85942	0.502769	-1.47477	-1.11908	-0.652201	-1.6086	-1.30062	-0.711954	-0.900526	-0.217721	-1.10301	-0.549941	-0.628653	-0.589516	-0.794565	-1.1263	-1.24309	-0.392175	-0.9233	0.189072	-0.827793	-0.744581	2	2	2	2	2	3	3	3	3	3	3	3	3	3	3
PGAM2_HUMAN;PGAM1_HUMAN	326	P15259;P18669	0	PGAM2_HUMAN;PGAM1_HUMAN	PGAM2;PGAM1	HUMAN	13.5558	1	-0.936963	0.00695373	0.262657	0.989207	0.580611	0.00471295																-0.936963	-0.984715	-0.0785239	-0.567649	-0.481682	0	0	0	0	0	1	1	1	1	1	1	1	1	1	1
NUCL_HUMAN	328	P19338	0	NUCL_HUMAN	NCL	HUMAN	14.0358	2.5	0.424256	-0.0977442	0.382186	0.782092	0.417725	0.106742	-0.33343	0.280274	1.0842	-0.329935	-0.431745	-0.388763	0.457554	0.119675	0.0767377	0.0499024						0.0182191	0.788192	0.586682	-0.1712	0.533052	3	3	3	3	3	4	4	4	4	4	1	1	1	1	1
ANXA7_HUMAN	332	P20073	0	ANXA7_HUMAN	ANXA7	HUMAN	13.6312	3.5	-0.379848	0.0677335	0.203641	0.694678	0.691135	0.158216	-0.313244	-0.373632	-0.378719	-0.130774	-0.177543	-0.124897	0.493655	-0.246229	-0.538172	-0.169366	0.107965	-0.452127	-0.216003	0.152528	-0.0752498	0.200166	-0.663545	-0.557302	0.204574	0.137321	4	4	4	4	4	5	5	5	5	5	2	2	2	2	2
RAB6A_HUMAN;RAB6B_HUMAN	333	P20340;Q9NRW1	0	RAB6A_HUMAN;RAB6B_HUMAN	RAB6A;RAB6B	HUMAN	14.5328	2.25	-0.439279	-0.0640925	0.470284	0.840395	0.32764	0.0755163						-0.439279	-0.182947	-0.18132	-0.0301823	0.201848	-0.355694	-0.520503	0.109813	-0.450476	-0.837205	-1.84282	-0.160252	-1.40412	-0.921629	-2.5862	1	1	1	1	1	4	4	4	4	4	2	2	2	2	2
MX1_HUMAN	334	P20591	0	MX1_HUMAN	MX1	HUMAN	15.616	7.5	0.25752	-0.0803615	0.453589	0.751014	0.343337	0.124352	0.160868	-0.171323	0.27381	0.245541	0.37614	0.279453	1.54926	0.472844	-0.222108	1.52869						1.05766	0.104294	1.12226	0.539285	0.655019	6	6	6	6	6	14	14	14	14	14	3	3	3	3	3
MPRD_HUMAN	335	P20645	0	MPRD_HUMAN	M6PR	HUMAN	15.2141	2	0.00329214	0.537633										0.00329214	-0.699603	-0.16197	-0.659752	-0.740756											0	0	0	0	0	3	3	3	3	3	3	3	3	3	3
LMNB1_HUMAN	336	P20700	0	LMNB1_HUMAN	LMNB1	HUMAN	11.7817	1.5	-0.149281	-0.128601	0.658809	0.642364	0.18124	0.192219						-0.149281	0.229811	0.0240588	0.305797	0.347257						-1.26407	-0.770961	0.423665	-0.455176	-0.072171	0	0	0	0	0	3	3	3	3	3	1	1	1	1	1
FLNA_HUMAN	338	P21333	0	FLNA_HUMAN	FLNA	HUMAN	16.1764	17	0.465707	-0.00655723	0.0838181	0.964793	1.07666	0.0155657	0.712322	-0.535975	0.212536	-0.111117	-0.578325	-0.513421	-0.368762	-0.322847	-0.427878	-0.631925	-0.349806	0.35761	-0.333649	-0.0190547	0.13778	-0.0615419	-0.564297	-0.374592	0	-0.356853	14	14	14	14	14	20	20	20	20	20	23	23	23	23	23
CD9_HUMAN	340	P21926	0	CD9_HUMAN	CD9	HUMAN	18.4396	5.25	1.1048	0.202675	0.0766261	0.558056	1.11562	0.253322	1.03838	1.9892	1.37389	1.37305	3.22708	1.60165	1.29962	1.35806	1.43971	0.520826	0.544607	-0.0565917	0.763198	2.44153	0.282703	0.415703	0.772994	0.134099	0.0395364	-1.52677	6	6	6	6	6	6	6	6	6	6	4	4	4	4	4
TGM2_HUMAN	341	P21980	0	TGM2_HUMAN	TGM2	HUMAN	15.5082	4.25	-0.245668	0.984482	0.667184	0.0147064	0.175754	1.83249						-0.245668	-0.894483	-0.212109	1.19293	0.333215	0.327882	-1.10258	0.2076	0.585806	0.870605	0.983477	-0.423173	-1.03644	1.03504	1.14817	1	1	1	1	1	11	11	11	11	11	3	3	3	3	3
FBRL_HUMAN	342	P22087	0	FBRL_HUMAN	FBL	HUMAN	11.171	2.75	-0.673358	0.693616	0.480484	0.391375	0.318321	0.407406						-0.673358	0.482011	0.246164	0.151159	0.306806						1.05065	0.813969	0.366489	1.21165	2.2855	3	3	3	3	3	3	3	3	3	3	2	2	2	2	2
UBA1_HUMAN	345	P22314	0	UBA1_HUMAN	UBA1	HUMAN	16.3639	11	-0.190085	0.0327847	0.346991	0.78298	0.459682	0.106249	0.0724626	-0.33023	-0.419848	-0.159134	-0.32659	0.00838929	-0.338807	-0.183522	0.528627	0.191209	-0.0924949	-0.25908	-0.380353	-0.313524	0.0179957	-0.222377	-0.0318405	-0.0508592	-0.336873	-0.295682	10	10	10	10	10	16	16	16	16	16	9	9	9	9	9
NDKB_HUMAN	346	P22392	0	NDKB_HUMAN	NME2	HUMAN	14.5871	2.5	0.722955	0.0745669	0.169337	0.835285	0.771248	0.0781651	0.252027	0.85416	1.26845	0.430613	0.200348	0.247433	0.863865	-0.392425	0.791807	-0.660026						0.246072	-0.286672	-0.445333	0.4455	-0.0196043	3	3	3	3	3	4	4	4	4	4	1	1	1	1	1
ROA2_HUMAN	347	P22626	0	ROA2_HUMAN	HNRNPA2B1	HUMAN	15.3438	5	0.357615	-0.144342	0.0223121	0.0983349	1.65146	1.00729	0.310138	0.142574	0.26075	0.0481242	-0.0295661	0.228957	0.0170203	0.399849	0.180004	0.0790755	0.349299	0.321522	0.40014	0.292453	0.0186069	0.566559	0.62738	0.854024	0.639388	0.485513	5	5	5	5	5	5	5	5	5	5	5	5	5	5	5
TGM1_HUMAN	348	P22735	0	TGM1_HUMAN	TGM1	HUMAN	13.6486	6.75	1.08437	0.15254	0.161683	0.740483	0.791335	0.130485	1.91902	0.964919	0.402264	0.552697	0.889174	1.21558	0.447615	0.506779	0.163498	0.369224	0.692382	-1.15891	0.043308	2.84859		0.495812	-0.401084	1.46635	0.306393	0.523412	10	10	10	10	10	4	4	4	4	4	3	3	3	3	3
SFPQ_HUMAN	349	P23246	0	SFPQ_HUMAN	SFPQ	HUMAN	14.368	2.25	0.286248	0.374486	0.660837	0.301993	0.179906	0.520003						0.286248	0.080645	0.61887	0.509919	1.62205	0.156854	-0.28623	0.399481	-0.39403	-0.0400099	0.430915	0.211905	-0.0714591	0.525795	0.700925	1	1	1	1	1	4	4	4	4	4	2	2	2	2	2
PPIB_HUMAN	350	P23284	0	PPIB_HUMAN	PPIB	HUMAN	13.6214	1	-0.633464	0.193585										-0.633464	-0.537503	-0.343918	-0.306208	-0.643215											1	1	1	1	1	3	3	3	3	3	0	0	0	0	0
RS3_HUMAN	353	P23396	0	RS3_HUMAN	RPS3	HUMAN	15.6117	7.25	-0.340044	-0.130765	0.215701	0.417767	0.666148	0.379066	-0.562552	-0.686152	-0.248301	-0.930288	-0.943336	-0.521126	-0.232248	-0.680669	-1.20329	0.0927017	-0.783445	-0.710311	-0.441727	-1.05209	-1.12875	-0.631644	-0.530291	-1.0719	-0.81084	-0.574186	5	5	5	5	5	11	11	11	11	11	8	8	8	8	8
SAHH_HUMAN	354	P23526	0	SAHH_HUMAN	AHCY	HUMAN	13.914	3.25	0.642257	-0.118831	0.11292	0.65817	0.947229	0.181662	0.619903	-0.544052	0.545778	0.164994	0.164821	0.431146	0.425055	-0.0202672	0.208684	0.109629						0.0812377	0.0451944	0.432441	0.44223	-0.600855	3	3	3	3	3	7	7	7	7	7	0	0	0	0	0
COF1_HUMAN	355	P23528	0	COF1_HUMAN	CFL1	HUMAN	17.7296	10.25	0.434562	-0.384841	0.194666	0.0697231	0.71071	1.15662	0.0578995	0.590899	0.426383	-0.171794	0.00152516	0.242553	0.50781	-0.0491901	-0.123038	-0.0499884	0.52844	1.1598	0.133012	0.58226	0.373907	0.245264	0.535307	1.24905	0.345969	0.0655989	10	10	10	10	10	11	11	11	11	11	10	10	10	10	10
AT2B4_HUMAN	356	P23634	0	AT2B4_HUMAN	ATP2B4	HUMAN	15.7772	6.5	0.556373	-0.34131	0.0010452	0.00267063	2.9808	2.57339	0.524939	0.52551	0.246498	0.271854	0.245429	0.436455	0.520679	-0.100417	0.160343	-0.458456						0.069624	0.218582	-0.0998251	-0.10208	-0.482804	7	7	7	7	7	9	9	9	9	9	2	2	2	2	2
RS12_HUMAN	360	P25398	0	RS12_HUMAN	RPS12	HUMAN	14.411	2.25	0.520963	0.0220295	0.103241	0.884241	0.986149	0.0534294						0.520963	0.65737	0.42618	0.0865485	0.207416	-0.0811472	-0.310939	-0.445752	0.097547	-0.204904	0.0958143	0.179007	0.342551	-0.0520723	0.0303963	1	1	1	1	1	3	3	3	3	3	2	2	2	2	2
ATPA_HUMAN	362	P25705	0	ATPA_HUMAN	ATP5F1A	HUMAN	12.7504	2.25	0.167674	0.0624723	0.810916	0.899291	0.0910241	0.0460997						0.167674	0.030144	0.494749	-0.173448	0.774742	1.07357	-0.0466342	1.4543	1.66523	2.1026						1	1	1	1	1	4	4	4	4	4	2	2	2	2	2
S100P_HUMAN	364	P25815	0	S100P_HUMAN	S100P	HUMAN	11.0166	0.5	0.466452	-0.076416															0.466452	1.47414	1.00557	0.929157	0.731025						0	0	0	0	0	0	0	0	0	0	2	2	2	2	2
ITA3_HUMAN	365	P26006	0	ITA3_HUMAN	ITGA3	HUMAN	13.7271	2	-0.971749	0.0143276										-0.971749	-0.593584	-0.579256	-0.625365	-1.00197											1	1	1	1	1	5	5	5	5	5	1	1	1	1	1
MOES_HUMAN	367	P26038	0	MOES_HUMAN	MSN	HUMAN	16.5849	13	-0.0141559	0.811981	0.983687	0.076597	0.00714324	1.11579	1.23162	0.315777	-0.447954	0.58352	1.91653	-0.663463	-0.045906	0.807663	-0.0600364	-0.146929	0.226903	-1.76692	-0.0556464	2.10525	1.33744	-0.249737	-0.380892	-0.0398234	-0.481899	1.07813	17	17	17	17	17	15	15	15	15	15	9	9	9	9	9
U2AF2_HUMAN	368	P26368	0	U2AF2_HUMAN	U2AF2	HUMAN	12.705	1.25	0.0944677	0.266032										0.0944677	0.788311	1.05434	1.202	1.47707											0	0	0	0	0	4	4	4	4	4	0	0	0	0	0
RL13_HUMAN	369	P26373	0	RL13_HUMAN	RPL13	HUMAN	13.7199	2	-1.11152	-0.326528	0.0590734	0.320124	1.22861	0.494682	-2.14839	-1.42712	-0.401176	-2.21438	-1.73879	-1.49436	-0.929637	-1.37999	-1.51832	-0.551482	-0.615027	-1.3919	-0.693429	-2.07768	-1.51531	-1.57323	-0.998095	-0.194632	-1.89017	-1.4438	2	2	2	2	2	2	2	2	2	2	2	2	2	2	2
PTBP1_HUMAN	371	P26599	0	PTBP1_HUMAN	PTBP1	HUMAN	12.9474	1.25	0.467166	0.911516										0.467166	0.420328	1.33184	0.86251	0.888229											0	0	0	0	0	3	3	3	3	3	1	1	1	1	1
SYTC_HUMAN	372	P26639	0	SYTC_HUMAN	TARS1	HUMAN	14.1399	2	0.673698	-0.434541	0.164532	0.104695	0.783749	0.980073						0.673698	-0.567256	-0.0020548	-0.498354	0.336095	0.261848	0.161054	0.734254	0.19087	-0.361723	0.590745	0.0775687	0.660094	-0.368603	-0.41971	1	1	1	1	1	2	2	2	2	2	3	3	3	3	3
SYVC_HUMAN	373	P26640	0	SYVC_HUMAN	VARS1	HUMAN	12.5989	1	0.357434	-1.14233										0.357434	0.443382	-0.698946	0.10867	0.589347											1	1	1	1	1	2	2	2	2	2	0	0	0	0	0
EF1G_HUMAN	374	P26641	0	EF1G_HUMAN	EEF1G	HUMAN	14.6475	5.25	0.0476964	-0.217307	0.86539	0.220106	0.0627881	0.657368	-0.416451	-0.51199	0.294537	-0.217615	-0.581378	0.461704	-0.0194388	-0.366774	-0.827561	-1.09925	-0.836037	-0.369916	-0.204964	-0.881942	-0.73401	-0.792884	-0.518691	-0.794743	-0.633901	-1.12859	6	6	6	6	6	7	7	7	7	7	3	3	3	3	3
STOM_HUMAN	375	P27105	0	STOM_HUMAN	STOM	HUMAN	14.453	1.75	0.298122	-0.11636	0.785194	0.904784	0.105023	0.0434551	1.58958	-0.666794	-1.1097	0.767376	0.387919	0.0300927	-0.314171	0.127668	-0.485008	-0.324638											3	3	3	3	3	3	3	3	3	3	1	1	1	1	1
1433T_HUMAN	376	P27348	0	1433T_HUMAN	YWHAQ	HUMAN	14.1645	4	0.551045	0.124575	0.0714275	0.463361	1.14613	0.334081	0.326135	0.58291	0.900531	0.60649	0.728014	0.273047	0.00154147	0.21925	-0.145794	0.447372	0.164771	0.163594	0.725578	0.531748	0.787702	-0.349384	0.851248	0.286136	0.401	-0.204988	5	5	5	5	5	4	4	4	4	4	4	4	4	4	4
RL10_HUMAN;RL10L_HUMAN	377	P27635;Q96L21	0	RL10_HUMAN;RL10L_HUMAN	RPL10;RPL10L	HUMAN	14.005	3	-0.848201	-0.176564	0.137363	0.58721	0.86213	0.231207	-0.869952	-1.32394	-1.00301	-1.26182	-1.56924	-1.05452	-0.833274	-0.933836	-1.65369	-0.166641	-0.89938	-2.64288	-0.828017	-1.54109	-1.47266	-0.802006	-0.776742	0.327172	-1.16594	-0.701239	3	3	3	3	3	4	4	4	4	4	2	2	2	2	2
CD82_HUMAN	379	P27701	0	CD82_HUMAN	CD82	HUMAN	12.5556	1.25	-0.276703	-0.410133	0.731531	0.667374	0.135767	0.175631	-0.632801	0.952765	-0.330737	-0.169564	2.37434																2	2	2	2	2	1	1	1	1	1	1	1	1	1	1
CALR_HUMAN	380	P27797	0	CALR_HUMAN	CALR	HUMAN	15.8109	5.75	-0.381134	-0.177903	0.174231	0.282934	0.758873	0.548315	-0.282621	0.673945	-0.65755	-0.0187648	-0.411866	-0.35562	0.131999	-0.319155	0.829978	-0.656047	1.29929	-0.935801	-1.3486	-0.642364	-0.877486	-0.119346	0.262318	-0.770089	-0.106774	-0.363527	6	6	6	6	6	8	8	8	8	8	3	3	3	3	3
CALX_HUMAN	382	P27824	0	CALX_HUMAN	CANX	HUMAN	14.8949	4.75	-1.08745	-0.085822	0.132325	0.805724	0.878358	0.0938135						-1.08745	-0.990325	-1.68754	0.286496	0.233625	-0.298316	-1.19044	-1.8368	-1.63749	-2.09442	-1.67197	-0.393527	-1.44462	-1.5788	-1.94862	1	1	1	1	1	8	8	8	8	8	6	6	6	6	6
RABP2_HUMAN	384	P29373	0	RABP2_HUMAN	CRABP2	HUMAN	14.3674	1.5	0.869634	-0.762878	0.0272969	0.0237765	1.56389	1.62385						0.869634	0.385855	-0.144258	1.15672	0.899043						1.04574	2.12945	1.58453	1.20113	0.754328	1	1	1	1	1	2	2	2	2	2	1	1	1	1	1
TKT_HUMAN	385	P29401	0	TKT_HUMAN	TKT	HUMAN	14.0146	0.5	0.374926	0.10081	0.471785	0.818059	0.326256	0.0872155																0.374926	0.377998	0.843986	0.821891	0.601714	0	0	0	0	0	0	0	0	0	0	0	0	0	0	0
PML_HUMAN	386	P29590	0	PML_HUMAN	PML	HUMAN	14.2307	1.25	-0.527363	-0.00395524										-0.527363	-0.103613	-0.107568	0.12093	0.202296											0	0	0	0	0	4	4	4	4	4	1	1	1	1	1
MARCS_HUMAN	387	P29966	0	MARCS_HUMAN	MARCKS	HUMAN	13.5121	1.75	-0.887992	-0.692528	0.341333	0.301764	0.466821	0.520332						-0.887992	0.908325	-0.804265	0.913551	-1.03599	0.474786	0.546094	0.738259	0.824054	0.920671						1	1	1	1	1	2	2	2	2	2	3	3	3	3	3
ERP29_HUMAN	388	P30040	0	ERP29_HUMAN	ERP29	HUMAN	13.2597	1	-0.125286	-0.521387										-0.125286	0.521513	0.000125544	0.486299	0.341251											0	0	0	0	0	3	3	3	3	3	1	1	1	1	1
PRDX6_HUMAN	389	P30041	0	PRDX6_HUMAN	PRDX6	HUMAN	14.4493	4.5	0.87374	0.10432	0.00191768	0.413985	2.71722	0.383016	1.10859	0.442533	0.74321	0.401484	0.886872	0.481302	0.343097	0.663723	0.282263	0.375368	0.62365	0.577285	0.789258	0.950846	1.69164	0.822951	0.794009	0.357162	0.717664	0.66997	5	5	5	5	5	6	6	6	6	6	3	3	3	3	3
BLVRB_HUMAN	390	P30043	0	BLVRB_HUMAN	BLVRB	HUMAN	14.3729	1	-0.0519608	0.486505										-0.0519608	-0.316003	0.170502	1.20573	-0.0512098											0	0	0	0	0	4	4	4	4	4	0	0	0	0	0
PRDX5_HUMAN	391	P30044	0	PRDX5_HUMAN	PRDX5	HUMAN	12.5849	2.5	0.492674	0.0333462	0.297814	0.930234	0.526054	0.0314078	0.885326	0.269213	0.133369	0.70164	0.541198	-0.244259	0.0249966	-0.307545	-0.325652	-0.0761204											3	3	3	3	3	6	6	6	6	6	1	1	1	1	1
DOPD_HUMAN	392	P30046	0	DOPD_HUMAN	DDT	HUMAN	11.1129	1.25	0.120229	-0.0706582	0.887047	0.942061	0.0520532	0.0259209	0.507345	0.476583	-0.337545	1.18016	1.44713																2	2	2	2	2	1	1	1	1	1	1	1	1	1	1
ECHM_HUMAN	394	P30084	0	ECHM_HUMAN	ECHS1	HUMAN	11.3946	0.75	0.443727	-0.0972278										0.443727	0.697428	0.600201	0.220071	1.45018											0	0	0	0	0	3	3	3	3	3	0	0	0	0	0
PEBP1_HUMAN	395	P30086	0	PEBP1_HUMAN	PEBP1	HUMAN	11.6961	0.75	-0.185285	0.354061										-0.185285	-0.139288	0.214772	-0.126237	-0.0612065											1	1	1	1	1	2	2	2	2	2	0	0	0	0	0
PDIA3_HUMAN	396	P30101	0	PDIA3_HUMAN	PDIA3	HUMAN	16.8741	12.5	-1.42699	-0.260731	8.7513e-05	0.0725619	4.05793	1.13929	-1.28867	-0.803907	-1.82605	-1.40623	-1.465	-0.496335	-0.619809	-0.524234	-0.222723	-0.498013	-0.0562793	-0.0121412	-0.627764	-0.414234	-0.421251	-0.277582	-0.104972	-0.795009	-0.450675	-0.461361	7	7	7	7	7	17	17	17	17	17	13	13	13	13	13
2AAA_HUMAN	397	P30153	0	2AAA_HUMAN	PPP2R1A	HUMAN	13.975	0.75	0.231135	0.785586										0.231135	-0.654355	0.131231	-0.82115	-0.819161											1	1	1	1	1	2	2	2	2	2	0	0	0	0	0
SORCN_HUMAN	398	P30626	0	SORCN_HUMAN	SRI	HUMAN	15.5707	1.75	0.329014	-0.800053										0.329014	1.43641	0.636356	0.671429	0.309565											1	1	1	1	1	5	5	5	5	5	1	1	1	1	1
PUR9_HUMAN	402	P31939	0	PUR9_HUMAN	ATIC	HUMAN	12.4896	1.25	0.323787	-0.62276										0.323787	1.08821	0.465451	0.206403	0.532563											2	2	2	2	2	2	2	2	2	2	1	1	1	1	1
HNRH3_HUMAN	403	P31942	0	HNRH3_HUMAN	HNRNPH3	HUMAN	13.2543	0.75	-0.547951	0.375208										-0.547951	-0.681737	-0.306528	0.591101	-0.0628256											0	0	0	0	0	2	2	2	2	2	0	0	0	0	0
HNRH1_HUMAN	404	P31943	0	HNRH1_HUMAN	HNRNPH1	HUMAN	14.6427	2.25	0.305233	0.245849	0.325322	0.330343	0.487687	0.481035						0.305233	-0.0121303	0.459138	0.452791	0.958115						0.959261	0.26972	-0.274166	0.131936	0.129896	1	1	1	1	1	5	5	5	5	5	1	1	1	1	1
1433B_HUMAN	405	P31946	0	1433B_HUMAN	YWHAB	HUMAN	14.2057	3.5	-0.461821	-0.028166	0.363525	0.925008	0.439465	0.0338547	-0.331756	-0.00318482	-0.620052	0.637307	0.0146887	-0.638347	-0.520853	-0.602317	-0.374426	-1.44226	0.205758	0.294794	-0.450803	1.14242	0.00167049	0.726868	0.444073	0.457695	0.922043	0.223507	4	4	4	4	4	4	4	4	4	4	3	3	3	3	3
STIP1_HUMAN	407	P31948	0	STIP1_HUMAN	STIP1	HUMAN	13.605	1.5	0.219194	-0.0863572	0.551746	0.787657	0.258261	0.103663	-0.166465	0.237403	0.518495	-0.486698	-0.766341											0.826352	0.512623	0.400561	0.464491	0.142406	2	2	2	2	2	1	1	1	1	1	1	1	1	1	1
S10AB_HUMAN	408	P31949	0	S10AB_HUMAN	S100A11	HUMAN	17.0327	5	1.09537	-0.0921408	0.150283	0.831267	0.823089	0.0802593	0.381738	1.15632	1.71687	1.60837	0.657976	0.633239	1.53223	0.137182	2.35396	-0.0330947	1.28759	2.81988	-0.222425	1.16438	0.271932	0.233439	1.59883	0.772503	1.53025	-0.135868	5	5	5	5	5	5	5	5	5	5	5	5	5	5	5
PRDX2_HUMAN	409	P32119	0	PRDX2_HUMAN	PRDX2	HUMAN	14.2234	1.75	0.351571	-0.0527201	0.205872	0.784687	0.686402	0.105303	0.217445	0.370756	0.432977	0.530429	0.310772	-0.275269	-0.276118	-0.50209	0.29645	-0.403566						-0.111207	0.562742	0.414162	0.0527449	-0.127436	2	2	2	2	2	2	2	2	2	2	1	1	1	1	1
RL9_HUMAN	410	P32969	0	RL9_HUMAN	RPL9	HUMAN	14.8037	3.25	-0.281216	0.116215	0.256006	0.427318	0.591751	0.369249	-0.306009	-0.363891	-0.140208	-0.179619	-0.327221	-0.105841	0.0383316	0.171643	-0.455571	0.11351	-3.07943e-05	-0.500014	-0.180648	-0.178025	-0.252016	0.316375	-0.410656	0.16192	0.28515	0.774042	3	3	3	3	3	6	6	6	6	6	2	2	2	2	2
HSP74_HUMAN	413	P34932	0	HSP74_HUMAN	HSPA4	HUMAN	13.241	1	0.867592	0.155926										0.867592	-0.235424	-0.0794977	-0.288215	-0.496343											0	0	0	0	0	2	2	2	2	2	0	0	0	0	0
CTNA1_HUMAN	415	P35221	0	CTNA1_HUMAN	CTNNA1	HUMAN	13.1045	4	0.224564	0.0239794	0.23732	0.827631	0.624666	0.0821633	0.354625	0.459453	0.118483	0.605239	0.527133	0.351667	0.367572	-0.0392061	-0.179267	0.120745	-0.00788888	-0.0252746	-0.178242	0.19453	0.321657	0.0129048	-0.0806362	0.536096	0.358242	0.00251576	6	6	6	6	6	5	5	5	5	5	3	3	3	3	3
CTNB1_HUMAN	416	P35222	0	CTNB1_HUMAN	CTNNB1	HUMAN	11.6966	2	0.215819	0.192512	0.621608	0.468987	0.206484	0.328839	0.406213	0.462418	0.217938	0.796503	0.0133866	0.103524	0.941934	0.837699	0.112961	-0.0816206	0.761029	-0.142735	1.91342	1.45489	2.07611	-0.15723	0.513981	-0.415587	0.671966	0.212258	2	2	2	2	2	2	2	2	2	2	2	2	2	2	2
RADI_HUMAN	418	P35241	0	RADI_HUMAN	RDX	HUMAN	13.1777	3	0.91894	0.170402	0.262836	0.756942	0.580315	0.120938	1.83719	0.512066	0.171089	0.887899	1.11338	0.0337005	-0.0767015	2.37771	-0.127321	-0.0979206	0.614892	0.803412	0.439388	1.03193	0.618009						3	3	3	3	3	5	5	5	5	5	3	3	3	3	3
MYH9_HUMAN	421	P35579	0	MYH9_HUMAN	MYH9	HUMAN	18.1712	36.75	-1.06427	-0.0982006	1.27877e-05	0.222491	4.89321	0.652688	-1.02268	-0.802218	-1.20405	-1.01673	-1.12446	-0.862839	-0.880139	-1.15226	-0.750251	-0.939436	-0.870477	-0.482254	-0.521069	-0.717493	-0.630773	-0.769579	-1.27954	-0.749598	-0.966068	-0.720882	31	31	31	31	31	45	45	45	45	45	41	41	41	41	41
MYH10_HUMAN	422	P35580	0	MYH10_HUMAN	MYH10	HUMAN	13.684	3	0.21574	0.148401	0.671889	0.742918	0.172702	0.129059	0.80219	-0.0523987	-0.222309	0.859303	0.365567	-0.00514679	-0.100055	0.235634	-0.705313	-0.451367											2	2	2	2	2	7	7	7	7	7	3	3	3	3	3
COPB2_HUMAN	423	P35606	0	COPB2_HUMAN	COPB2	HUMAN	13.7573	1	-0.606098	0.384535										-0.606098	-0.809528	-0.424992	-0.893078	-1.0746											0	0	0	0	0	4	4	4	4	4	0	0	0	0	0
BASI_HUMAN	424	P35613	0	BASI_HUMAN	BSG	HUMAN	14.4661	2	-1.18576	-0.109846	0.00395041	0.563489	2.40336	0.249115	-0.865027	-1.33599	-1.61635	-0.840341	-0.945008	-0.715169	-0.785388	-1.15154	-0.953552	-0.883886						-1.55046	-1.33132	-1.42225	-1.19106	-1.36992	2	2	2	2	2	3	3	3	3	3	1	1	1	1	1
DEK_HUMAN	426	P35659	0	DEK_HUMAN	DEK	HUMAN	12.2517	1.75	0.504427	0.561585	0.558108	0.44243	0.253282	0.354156						0.504427	1.14505	0.924772	0.565517	1.11748						0.95073	0.788075	1.53953	0.972387	3.26024	1	1	1	1	1	3	3	3	3	3	0	0	0	0	0
PRS7_HUMAN	428	P35998	0	PRS7_HUMAN	PSMC2	HUMAN	13.0582	1.5	-0.234962	-1.05234										-0.234962	-0.417932	-1.47027	-0.212006	-0.325428											0	0	0	0	0	3	3	3	3	3	1	1	1	1	1
RL4_HUMAN	431	P36578	0	RL4_HUMAN	RPL4	HUMAN	15.4592	5.5	-0.451269	-0.131055	0.0459716	0.294071	1.33751	0.531548	-0.555097	-0.795283	-0.478496	-0.837282	-0.730277	-0.638025	-0.714211	-0.619736	-0.932463	-0.271989	-0.593788	-0.790252	-0.82779	-0.859071	-0.793733	-0.295988	-0.833487	0.209082	-0.970573	-0.651769	6	6	6	6	6	6	6	6	6	6	5	5	5	5	5
PGM1_HUMAN	432	P36871	0	PGM1_HUMAN	PGM1	HUMAN	14.9458	2	0.0400635	0.222917										0.0400635	-1.2677	-1.04478	-0.537328	-0.765323											0	0	0	0	0	5	5	5	5	5	2	2	2	2	2
SRP14_HUMAN	433	P37108	0	SRP14_HUMAN	SRP14	HUMAN	11.8315	1.25	0.315723	-0.469149	0.706808	0.595573	0.150699	0.225065																0.315723	0.722524	-0.260253	-0.382998	-0.0930286	1	1	1	1	1	1	1	1	1	1	1	1	1	1	1
TAGL2_HUMAN	434	P37802	0	TAGL2_HUMAN	TAGLN2	HUMAN	16.4922	7.25	0.0669192	-0.194648	0.768574	0.177534	0.114314	0.750718	-0.209846	0.0867686	0.149036	-0.523725	-0.189491	-0.0450456	0.365313	-0.0397085	0.231943	0.0861116	0.00835238	0.607163	0.0235006	0.465169	-0.465759	-0.241026	0.22502	0.257958	-0.0318368	-0.550056	6	6	6	6	6	9	9	9	9	9	7	7	7	7	7
TALDO_HUMAN	435	P37837	0	TALDO_HUMAN	TALDO1	HUMAN	12.5577	1.25	-0.839798	-0.237153										-0.839798	-0.280622	-0.517775	-0.496643	0.477841											1	1	1	1	1	2	2	2	2	2	1	1	1	1	1
RBMX_HUMAN;RMXL1_HUMAN	436	P38159;Q96E39	0	RBMX_HUMAN;RMXL1_HUMAN	RBMX;RBMXL1	HUMAN	12.532	1.5	-0.132054	-0.149901	0.541781	0.417454	0.266176	0.379392						-0.132054	-0.0120747	-0.391806	0.0183879	1.06396						0.130043	0.235862	-0.0210917	0.0396339	0.105164	2	2	2	2	2	2	2	2	2	2	0	0	0	0	0
VATA_HUMAN	437	P38606	0	VATA_HUMAN	ATP6V1A	HUMAN	12.3628	1	0.417284	0.0200621										0.417284	0.369654	0.389716	0.67109	0.190747											0	0	0	0	0	2	2	2	2	2	1	1	1	1	1
IF4A3_HUMAN	439	P38919	0	IF4A3_HUMAN	EIF4A3	HUMAN	13.1992	1.75	0.155989	0.407501	0.530067	0.0173406	0.275669	1.76094						0.155989	-0.304832	-0.33321	-0.202253	0.482679	-0.277537	-0.182081	-0.130186	0.148474	0.654678	-0.215489	-0.628956	-0.832118	-0.283107	-0.185954	1	1	1	1	1	2	2	2	2	2	2	2	2	2	2
RS19_HUMAN	440	P39019	0	RS19_HUMAN	RPS19	HUMAN	13.8385	1.5	0.623579	0.29105	0.0203487	0.0435442	1.69146	1.36107																0.623579	0.270746	0.272335	0.581735	0.543447	1	1	1	1	1	2	2	2	2	2	0	0	0	0	0
RL3_HUMAN	441	P39023	0	RL3_HUMAN	RPL3	HUMAN	15.7232	2.75	-1.50512	-0.201703	0.0078949	0.482617	2.10265	0.316397	-2.11878	-1.10603	-1.09316	-1.97478	-1.5921	-1.48028	-1.17467	-1.64224	-1.6887	-1.29078						-0.934198	-1.11911	-0.609521	-1.41226	-1.10406	3	3	3	3	3	3	3	3	3	3	1	1	1	1	1
OST48_HUMAN	442	P39656	0	OST48_HUMAN	DDOST	HUMAN	14.6519	1	0.443268	-0.0374299										0.443268	-0.198816	-0.236246	0.197333	-0.716401											0	0	0	0	0	3	3	3	3	3	1	1	1	1	1
TCPZ_HUMAN	444	P40227	0	TCPZ_HUMAN	CCT6A	HUMAN	14.5346	5.5	-0.377149	0.0213955	0.205052	0.900563	0.688137	0.0454861	-0.936842	0.205742	0.203941	-0.565467	-0.0502795	-0.0286181	-0.0958832	-0.276713	-0.251162	0.211013	-0.255302	0.0479464	-0.379681	-0.324505	-0.193036	-0.434985	-0.311642	0.315243	-0.0764283	-0.33743	3	3	3	3	3	6	6	6	6	6	6	6	6	6	6
RL13A_HUMAN	445	P40429	0	RL13A_HUMAN	RPL13A	HUMAN	13.8878	2.25	-1.34491	-0.212381	0.00182603	0.28312	2.73849	0.54803	-1.90485	-1.4663	-0.997354	-1.5534	-0.978869	-0.875553	-0.744559	-0.688445	-1.4526	-1.12374	-0.656285	-1.27065	-0.752037	-1.70267	-1.07662	-1.27547	-1.10537	-0.272699	-1.89713	-0.97674	2	2	2	2	2	2	2	2	2	2	2	2	2	2	2
MDHM_HUMAN	449	P40926	0	MDHM_HUMAN	MDH2	HUMAN	15.6226	5.25	-0.96762	-0.75649	0.199387	0.247	0.700302	0.607302	-1.6161	-0.730335	-1.07563	-1.86074	-1.93436	0.0222214	-0.304528	-0.783974	-0.53956	-0.191021											5	5	5	5	5	11	11	11	11	11	1	1	1	1	1
ECHA_HUMAN	450	P40939	0	ECHA_HUMAN	HADHA	HUMAN	10.9835	0.5	0.257233	-0.435224										0.257233	0.299617	-0.135607	0.359387	1.55575											0	0	0	0	0	2	2	2	2	2	0	0	0	0	0
IF2G_HUMAN	451	P41091	0	IF2G_HUMAN	EIF2S3	HUMAN	11.8521	1	-0.188512	0.690589										-0.188512	-1.03028	-0.339695	-1.14325	-0.372541											0	0	0	0	0	2	2	2	2	2	1	1	1	1	1
GARS_HUMAN	452	P41250	0	GARS_HUMAN	GARS1	HUMAN	11.8912	1.25	-0.69054	0.0318299															-0.69054	0.103745	0.394353	0.426183	-0.141966						1	1	1	1	1	1	1	1	1	1	2	2	2	2	2
SYIC_HUMAN	453	P41252	0	SYIC_HUMAN	IARS1	HUMAN	11.7216	1.25	-0.0557453	0.713932										-0.0557453	-1.06383	-0.349898	-0.844186	-0.385517											0	0	0	0	0	2	2	2	2	2	1	1	1	1	1
STAT1_HUMAN	457	P42224	0	STAT1_HUMAN	STAT1	HUMAN	14.6281	2.5	-0.0108059	-0.273414										-0.0108059	0.533117	0.259703	0.283059	0.522339											2	2	2	2	2	7	7	7	7	7	0	0	0	0	0
MATR3_HUMAN	461	P43243	0	MATR3_HUMAN	MATR3	HUMAN	13.0996	1.5	0.0999302	-0.094701										0.0999302	0.492528	0.397827	0.443866	1.23268											0	0	0	0	0	4	4	4	4	4	1	1	1	1	1
SSRA_HUMAN	463	P43307	0	SSRA_HUMAN	SSR1	HUMAN	13.491	1.25	-0.533577	0.0149975										-0.533577	-0.477962	-0.462964	-0.478637	0.558747											1	1	1	1	1	2	2	2	2	2	1	1	1	1	1
VDAC2_HUMAN	465	P45880	0	VDAC2_HUMAN	VDAC2	HUMAN	11.5672	0.5	0.661879	0.627809										0.661879	0.504656	1.13246	0.123604	0.861739											0	0	0	0	0	2	2	2	2	2	0	0	0	0	0
UBP5_HUMAN	467	P45974	0	UBP5_HUMAN	USP5	HUMAN	12.1886	0.5	0.564941	-0.603784										0.564941	0.46047	-0.143314	-0.343505	0.458357											0	0	0	0	0	2	2	2	2	2	0	0	0	0	0
NSF_HUMAN	471	P46459	0	NSF_HUMAN	NSF	HUMAN	12.0871	0.5	-0.272101	0.390879										-0.272101	-0.161011	0.229868	-0.0961093	-0.0559408											0	0	0	0	0	2	2	2	2	2	0	0	0	0	0
RL5_HUMAN	472	P46777	0	RL5_HUMAN	RPL5	HUMAN	14.0801	2	0.0610272	0.245832	0.826154	0.272294	0.0829391	0.564961	0.519596	-0.874067	-0.15171	-0.176908	-0.235692	-0.474637	-0.0991549	0.137595	-1.01483	-0.12148						0.0148724	-0.500236	-0.0927679	0.111034	0.269402	2	2	2	2	2	3	3	3	3	3	1	1	1	1	1
RL21_HUMAN	473	P46778	0	RL21_HUMAN	RPL21	HUMAN	14.5103	1.75	-1.56808	-1.09472	0.00465226	0.00123224	2.33234	2.90931						-1.56808	-0.991617	-2.25041	-1.73745	-1.91159	-1.16675	-1.30172	-1.64719	-2.61515	-2.8381	-1.33502	-1.25485	-0.335535	-2.05769	-2.28536	1	1	1	1	1	2	2	2	2	2	2	2	2	2	2
RL28_HUMAN	474	P46779	0	RL28_HUMAN	RPL28	HUMAN	13.7751	2	-5.6452e-05	0.799642	0.999943	0.297914	2.46825e-05	0.525909						-5.6452e-05	-0.375805	-0.288936	-0.615324	0.772697						-0.140146	-0.566028	0.166269	-0.18823	2.10053	1	1	1	1	1	3	3	3	3	3	2	2	2	2	2
RS9_HUMAN	475	P46781	0	RS9_HUMAN	RPS9	HUMAN	16.8435	7.5	-1.45691	-0.297329	0.00119461	0.149662	2.92277	0.824887	-2.04682	-1.49499	-1.16433	-2.33171	-2.08562	-1.15321	-1.25384	-1.54652	-1.9164	-1.13907	-1.53957	-1.78287	-1.66536	-2.31341	-2.26385	-1.72519	-1.60308	-1.36259	-1.97722	-1.86268	6	6	6	6	6	9	9	9	9	9	8	8	8	8	8
RS5_HUMAN	476	P46782	0	RS5_HUMAN	RPS5	HUMAN	13.15	3	-0.690887	0.503129	0.4825	0.347231	0.316503	0.459382						-0.690887	-0.133249	-1.13306	-0.781846	-0.00935697	-0.585082	-0.857384	-0.825251	-0.687993	1.10763	-0.71304	-0.119568	-1.34043	-0.756692	1.20922	3	3	3	3	3	4	4	4	4	4	3	3	3	3	3
IQGA1_HUMAN	478	P46940	0	IQGA1_HUMAN	IQGAP1	HUMAN	16.2456	16.25	0.3508	-0.00561451	0.170354	0.969314	0.768647	0.0135356	0.721509	0.199163	-0.0255236	0.227905	0.142831	0.119127	-0.375619	-0.236294	-0.307484	-0.25592	-0.31355	0.269929	-0.194217	0.255239	-0.087098	-0.0764223	-0.419657	0.652094	0.412645	0.39991	16	16	16	16	16	20	20	20	20	20	19	19	19	19	19
CAPZB_HUMAN	481	P47756	0	CAPZB_HUMAN	CAPZB	HUMAN	9.60398	1.25	-0.405537	-0.0902277	0.645198	0.912285	0.190307	0.0398695																-0.405537	1.23872	0.0607922	0.497782	0.621271	1	1	1	1	1	2	2	2	2	2	0	0	0	0	0
TCPE_HUMAN	485	P48643	0	TCPE_HUMAN	CCT5	HUMAN	13.1225	5.25	-0.495934	-0.0769457	0.114258	0.663385	0.942112	0.178234	-0.887494	0.0137258	-0.181319	-0.790206	-0.764414	0.122993	-0.267739	0.053252	-0.508298	-0.00561662	-0.159056	0.0927457	0.191355	-0.0421725	0.227142	0.00498895	-0.14538	0.66153	0.454278	0.415566	2	2	2	2	2	8	8	8	8	8	5	5	5	5	5
RL34_HUMAN	487	P49207	0	RL34_HUMAN	RPL34	HUMAN	13.8514	2	0.290253	-0.411203	0.606092	0.350042	0.217461	0.45588	-0.468541	-0.0896325	0.637845	-0.911373	-1.00864	0.109649	-0.279771	0.0824559	-0.648239	0.164085						-0.697895	-1.2114	-0.128134	-1.69986	-1.63547	2	2	2	2	2	2	2	2	2	2	2	2	2	2	2
LMAN1_HUMAN	488	P49257	0	LMAN1_HUMAN	LMAN1	HUMAN	14.274	0.5	-0.753032	0.496935										-0.753032	-1.01075	-0.51382	-0.904796	-0.855239											0	0	0	0	0	2	2	2	2	2	0	0	0	0	0
FAS_HUMAN	489	P49327	0	FAS_HUMAN	FASN	HUMAN	12.9036	2.5	1.20431	-0.237408	0.00584765	0.14379	2.23302	0.842271						1.20431	-0.123315	-0.0265658	-0.496964	0.216184	-0.15717	0.4561	0.310121	-0.156552	0.877134						1	1	1	1	1	4	4	4	4	4	4	4	4	4	4
TCPG_HUMAN	490	P49368	0	TCPG_HUMAN	CCT3	HUMAN	14.917	5	-0.675341	-0.00591593	0.0280061	0.970519	1.55275	0.012996	-0.58362	-0.659514	-0.772979	-0.780789	-0.673688	-0.129961	-0.116889	-0.229585	-0.477304	-0.079223	-0.341213	-0.116256	-0.129568	-0.370701	-0.197002	0.186823	-0.618058	-0.102634	0.562647	0.348576	3	3	3	3	3	6	6	6	6	6	6	6	6	6	6
SYAC_HUMAN	492	P49588	0	SYAC_HUMAN	AARS1	HUMAN	11.6407	3.5	-0.0728986	0.36646	0.754776	0.0250156	0.122182	1.60179	-0.0726298	0.151216	0.293292	0.802908	1.13748	0.0796079	-0.278508	0.589411	-0.283621	0.221068	-0.232857	0.483626	-0.567189	0.0713768	-0.157952	-0.485405	-0.402604	-0.336841	-0.362495	-0.308455	3	3	3	3	3	4	4	4	4	4	3	3	3	3	3
SYSC_HUMAN	493	P49591	0	SYSC_HUMAN	SARS1	HUMAN	13.5637	1.25	0.338356	-1.48894										0.338356	0.132718	-1.35622	-0.166564	0.00221694											1	1	1	1	1	2	2	2	2	2	1	1	1	1	1
TMEDA_HUMAN	494	P49755	0	TMEDA_HUMAN	TMED10	HUMAN	14.8657	2.5	-2.28725	-0.648805	0.00243929	0.0880939	2.61274	1.05505	-2.27212	-2.23652	-2.95118	-2.49064	-2.57871	-0.744164	-1.32175	-2.25469	-0.962243	-1.53758						-1.05056	-0.668837	-2.20801	-1.29852	-1.77049	2	2	2	2	2	3	3	3	3	3	3	3	3	3	3
RBM25_HUMAN	495	P49756	0	RBM25_HUMAN	RBM25	HUMAN	13.866	0.5	-0.297023	0.573691										-0.297023	-0.264528	0.309163	-0.284831	0.366309											0	0	0	0	0	2	2	2	2	2	0	0	0	0	0
GUAA_HUMAN	496	P49915	0	GUAA_HUMAN	GMPS	HUMAN	11.1889	0.5	0.608436	1.56035										0.608436	0.12237	1.68272	-0.0955641	1.10616											0	0	0	0	0	2	2	2	2	2	0	0	0	0	0
CRIP1_HUMAN	498	P50238	0	CRIP1_HUMAN	CRIP1	HUMAN	15.4628	2	0.972696	-0.0394279	0.134076	0.927405	0.87265	0.0327305	1.22196	1.46081	0.684001	1.35962	1.85477	0.637305	0.526374	0.476303	-0.680548	-0.0290562						-0.175312	-0.75926	1.49833	0.0860685	-0.111817	2	2	2	2	2	2	2	2	2	2	2	2	2	2	2
GDIB_HUMAN	499	P50395	0	GDIB_HUMAN	GDI2	HUMAN	14.7469	3.5	0.098475	-0.131759	0.704841	0.50936	0.151909	0.292975	0.273081	0.0863669	-0.207889	-0.212256	0.295105	-0.192072	0.545891	0.462925	0.869156	0.209396						-0.384841	0.222801	0.570943	0.508172	-0.129598	3	3	3	3	3	6	6	6	6	6	2	2	2	2	2
SERPH_HUMAN	500	P50454	0	SERPH_HUMAN	SERPINH1	HUMAN	11.5581	1.25	-1.10619	-1.04695															-1.10619	-1.801	-0.537155	-1.58411	-1.12411						0	0	0	0	0	1	1	1	1	1	3	3	3	3	3
F10A1_HUMAN	501	P50502	0	F10A1_HUMAN	ST13	HUMAN	13.6681	1.75	0.454427	0.111422	0.116092	0.432067	0.935198	0.364449						0.454427	-0.13942	-0.2009	0.0762761	0.211821	-0.0301614	0.806889	0.129975	0.496011	0.743224	0.4902	0.44947	0.211718	0.770237	0.601953	1	1	1	1	1	2	2	2	2	2	2	2	2	2	2
BCAM_HUMAN	503	P50895	0	BCAM_HUMAN	BCAM	HUMAN	13.4433	1.75	0.250612	-0.421576	0.192933	0.0514098	0.714594	1.28895	0.179087	0.910374	-0.0994383	0.331886	0.014568	0.720978	0.295241	0.172361	0.337574	0.0892823											3	3	3	3	3	3	3	3	3	3	0	0	0	0	0
RL14_HUMAN	504	P50914	0	RL14_HUMAN	RPL14	HUMAN	14.936	3	-1.1408	-0.0767975	0.00562742	0.696063	2.24969	0.157351	-1.55187	-1.36993	-0.806531	-1.67322	-1.35224	-0.895571	-0.918215	-0.698822	-1.19483	-0.360052	-0.953828	-1.38147	-0.900584	-1.5335	-1.5255	-0.62223	-0.797837	-0.709933	-1.10009	-0.624659	3	3	3	3	3	3	3	3	3	3	3	3	3	3	3
TCPQ_HUMAN	505	P50990	0	TCPQ_HUMAN	CCT8	HUMAN	14.8259	3.25	-0.162101	0.731799	0.669039	0.111216	0.174549	0.953831						-0.162101	-0.520448	-0.0748053	-0.795587	-0.2366						0.307927	-0.730854	-0.182659	0.534155	0.302088	2	2	2	2	2	9	9	9	9	9	0	0	0	0	0
TCPD_HUMAN	506	P50991	0	TCPD_HUMAN	CCT4	HUMAN	13.6647	3.25	0.209787	0.0282667	0.106474	0.649282	0.972758	0.187566						0.209787	0.0121387	0.180302	-0.10288	0.290251	-0.0902822	0.251526	0.00978293	0.0833238	0.0922672	0.389976	0.331716	0.167819	0.411702	0.315578	0	0	0	0	0	6	6	6	6	6	3	3	3	3	3
ANX11_HUMAN	507	P50995	0	ANX11_HUMAN	ANXA11	HUMAN	16.7629	9.25	0.186133	-0.3417	0.678726	0.334743	0.168306	0.475289	-0.157964	-0.117371	0.188531	-0.243862	0.496119	0.748742	1.30334	0.219359	0.421615	0.399766						-0.0364364	-0.50456	1.08859	0.0201823	-0.369753	9	9	9	9	9	12	12	12	12	12	6	6	6	6	6
RAB5C_HUMAN	508	P51148	0	RAB5C_HUMAN	RAB5C	HUMAN	13.4698	3	0.409015	0.00329003	0.000163779	0.918675	3.78574	0.0368379	0.408393	0.0342984	0.412927	9.86359e-06	-0.0597567	0.0632981	0.13957	0.223757	0.394572	0.19109						0.140824	0.168611	0.135426	0.191509	0.20089	3	3	3	3	3	5	5	5	5	5	1	1	1	1	1
RAB7A_HUMAN	509	P51149	0	RAB7A_HUMAN	RAB7A	HUMAN	15.4024	5.5	-0.277697	0.0249759	0.2564	0.860565	0.591082	0.0652162	-0.14207	-0.108142	-0.388349	-0.0968699	-0.191968	0	0.407332	-0.138478	0.78766	0.0854256	0.166951	0.325888	-0.533054	0.315956	0.0354862	-0.0418508	0.372672	-0.237167	0.051723	-0.000267013	5	5	5	5	5	6	6	6	6	6	6	6	6	6	6
RAB13_HUMAN	510	P51153	0	RAB13_HUMAN	RAB13	HUMAN	12.9214	0.75	0.957198	-0.272759	0.307352	0.719872	0.512364	0.142745	1.24687	1.20749	0.394769	1.51407	0.987074																2	2	2	2	2	1	1	1	1	1	0	0	0	0	0
SMCA2_HUMAN;SMCA4_HUMAN	511	P51531;P51532	0	SMCA2_HUMAN;SMCA4_HUMAN	SMARCA2;SMARCA4	HUMAN	10.5441	1	-0.154305	0.308786										-0.154305	0.793342	1.10213	1.1798	1.14546											1	1	1	1	1	3	3	3	3	3	0	0	0	0	0
BAP31_HUMAN	512	P51572	0	BAP31_HUMAN	BCAP31	HUMAN	14.0913	2	-0.0387029	-0.0584754	0.850323	0.690272	0.0704159	0.16098						-0.0387029	-0.327945	-0.299017	0.879421	-0.0310142	0.879226	0.409557	0.596399	0.773946	0.717109						0	0	0	0	0	4	4	4	4	4	2	2	2	2	2
ROA3_HUMAN	513	P51991	0	ROA3_HUMAN	HNRNPA3	HUMAN	14.5284	3.75	0.210059	-0.124006	0.649463	0.656276	0.187445	0.182913	-0.441763	-0.358783	0.737874	-0.66356	-0.94699	0.54451	0.745135	0.169631	1.12354	1.08682	0.780099	0.427385	0.689902	-0.228689	-0.399641	0.32191	0.671342	0.0932489	0.438282	0.915652	3	3	3	3	3	5	5	5	5	5	2	2	2	2	2
6PGD_HUMAN	514	P52209	0	6PGD_HUMAN	PGD	HUMAN	12.5828	4	0.137964	0.0190922	0.591276	0.901144	0.22821	0.0452058	0.000716251	0.352891	0.294304	0.0427014	0.287559	0.614665	0.00911463	0.36295	-0.0438116	-0.0923105	0.219805	0.847919	0.321143	0.487789	0.827646	0.24803	-0.0193095	0.417609	0.497012	0.539667	4	4	4	4	4	4	4	4	4	4	4	4	4	4	4
HNRPM_HUMAN	515	P52272	0	HNRPM_HUMAN	HNRNPM	HUMAN	16.0485	6	0.21293	0.171087	0.60629	0.494804	0.217319	0.305566	-0.379061	-0.400301	0.976008	-0.592978	0.166657	-0.505795	0.255953	-0.285804	0.719253	1.10739	0.18706	0.00538526	-0.0844567	-0.407791	0.0341765	0.809327	0.690082	0.124765	0.0533532	0.643563	6	6	6	6	6	7	7	7	7	7	5	5	5	5	5
HNRPF_HUMAN	517	P52597	0	HNRPF_HUMAN	HNRNPF	HUMAN	12.191	1.75	-0.680105	-0.28477	0.216644	0.42372	0.664254	0.372921						-0.680105	0.492945	-0.520941	-0.310236	0.87494	-0.188556	0.41743	-0.037915	-0.498938	-0.0205353						2	2	2	2	2	2	2	2	2	2	2	2	2	2	2
CAZA1_HUMAN	518	P52907	0	CAZA1_HUMAN	CAPZA1	HUMAN	12.9149	1.25																											1	1	1	1	1	2	2	2	2	2	1	1	1	1	1
CRIP2_HUMAN	519	P52943	0	CRIP2_HUMAN	CRIP2	HUMAN	13.4564	1.5	0.41207	0.459612	0.186825	0.114219	0.728564	0.942261						0.41207	0.124581	0.743521	0.373379	0.52341						0.902848	0.137713	1.16481	0.778327	1.28409	1	1	1	1	1	2	2	2	2	2	0	0	0	0	0
COPA_HUMAN	523	P53621	0	COPA_HUMAN	COPA	HUMAN	12.2895	2	-0.54017	0.21263	0.404228	0.635281	0.393374	0.197034	-0.987247	-0.628104	0.119538	-0.872748	1.50854	-0.479577	-0.77562	-0.345558	-0.936032	-0.266581	-0.496297	-0.427304	0.368086	-1.14481	1.98485						2	2	2	2	2	3	3	3	3	3	2	2	2	2	2
IST1_HUMAN	525	P53990	0	IST1_HUMAN	IST1	HUMAN	13.4245	1.5	0.708124	0.349063	0.424597	0.646417	0.372023	0.189487	1.62977	0.210189	0.135536	2.00498	1.29931	0.972514	0.583369	1.35228	0.151741	0.26895											2	2	2	2	2	3	3	3	3	3	1	1	1	1	1
TCP4_HUMAN	526	P53999	0	TCP4_HUMAN	SUB1	HUMAN	13.6105	1.75	0.74087	-1.24133	0.451212	0.260081	0.345619	0.584891	0.211539	1.05053	0.0288663	0.314221	0.0644442						0.174848	-0.324384	2.83884	0.0338158	0.0623315						2	2	2	2	2	1	1	1	1	1	2	2	2	2	2
AT1B3_HUMAN	529	P54709	0	AT1B3_HUMAN	ATP1B3	HUMAN	13.1611	1.25	1.09443	-0.16132										1.09443	1.01443	0.853111	0.695405	1.08372											0	0	0	0	0	2	2	2	2	2	1	1	1	1	1
SNAA_HUMAN;SNAB_HUMAN	530	P54920;Q9H115	0	SNAA_HUMAN;SNAB_HUMAN	NAPA;NAPB	HUMAN	13.016	1	0.0441023	0.488244	0.633656	0.0170967	0.198147	1.76709						0.0441023	0.183627	0.577346	0.233335	0.263754						0.130897	0.248073	0.128188	0.70712	0.740155	0	0	0	0	0	2	2	2	2	2	0	0	0	0	0
XPO2_HUMAN	531	P55060	0	XPO2_HUMAN	CSE1L	HUMAN	14.2561	2.75	0.765971	0.80661	0.257409	0.180498	0.589377	0.743527						0.765971	0.00851529	0.0267795	-0.274158	-0.00248923						1.27981	0.01643	-0.072194	1.11171	1.23409	2	2	2	2	2	4	4	4	4	4	1	1	1	1	1
TERA_HUMAN	532	P55072	0	TERA_HUMAN	VCP	HUMAN	13.8643	3.25	0.240968	0.374929	0.494038	0.254713	0.30624	0.593949						0.240968	-0.0297428	-0.120056	-0.0311365	-0.255468						0.4418	-0.394275	-0.0925451	0.133162	0.595117	1	1	1	1	1	5	5	5	5	5	2	2	2	2	2
DSRAD_HUMAN	535	P55265	0	DSRAD_HUMAN	ADAR	HUMAN	14.3147	0.5	-0.165379	-0.142588										-0.165379	0.114362	-0.0282259	0.0213005	0.958282											0	0	0	0	0	2	2	2	2	2	0	0	0	0	0
HNRH2_HUMAN	537	P55795	0	HNRH2_HUMAN	HNRNPH2	HUMAN	12.662	0.75	0.470849	0.744614										0.470849	-0.0483116	0.696302	-0.0358555	0.868088											0	0	0	0	0	2	2	2	2	2	0	0	0	0	0
EIF3B_HUMAN	538	P55884	0	EIF3B_HUMAN	EIF3B	HUMAN	14.8258	0.75	0.334687	0.0834486										0.334687	-0.244868	-0.161419	-0.485039	-0.184747											0	0	0	0	0	3	3	3	3	3	0	0	0	0	0
CLD6_HUMAN	540	P56747	0	CLD6_HUMAN	CLDN6	HUMAN	11.1837	1.25	0.74565	0.642582	0.712385	0.778798	0.147285	0.108575	1.63281	-0.197125	0.501073	2.21977	1.93492																2	2	2	2	2	1	1	1	1	1	1	1	1	1	1
MTPN_HUMAN	543	P58546	0	MTPN_HUMAN	MTPN	HUMAN	13.931	1.25	0.654214	-0.196752	0.0838401	0.299524	1.07655	0.523568	0.604182	0.427249	0.507495	0.130432	0.474935																2	2	2	2	2	1	1	1	1	1	1	1	1	1	1
DEF1_HUMAN;DEF3_HUMAN	545	P59665;P59666	0	DEF1_HUMAN;DEF3_HUMAN	DEFA1;DEFA3	HUMAN	13.8712	1	-2.58808	-0.460329										-2.58808	-2.3494	-2.80973	-2.81647	-3.73414											0	0	0	0	0	2	2	2	2	2	1	1	1	1	1
ARPC4_HUMAN	546	P59998	0	ARPC4_HUMAN	ARPC4	HUMAN	14.0421	1	0.85994	0.823298	0.176823	0.138068	0.752462	0.859906						0.85994	-0.283335	-0.0555138	-0.327834	-0.205716						0.422723	-0.595456	-0.25893	0.232539	1.15515	0	0	0	0	0	2	2	2	2	2	0	0	0	0	0
CD81_HUMAN	547	P60033	0	CD81_HUMAN	CD81	HUMAN	15.3205	1.75	0.697428	0.515084	0.139528	0.146979	0.855338	0.832745	0.869259	1.25563	1.04068	1.03772	2.30246	0.613787	0.579995	0.804584	-0.163047	-0.371256						1.50299	-0.0647439	0.598714	1.08091	0.676793	2	2	2	2	2	2	2	2	2	2	1	1	1	1	1
TPIS_HUMAN	548	P60174	0	TPIS_HUMAN	TPI1	HUMAN	16.7505	10.5	0.348888	-0.181367	0.311835	0.379741	0.506075	0.420513	0.125344	1.23433	0.391065	0.0769369	-0.226675	0.731031	0.535893	-0.122752	0.842959	-0.383903	-0.0102314	-0.435105	0.37681	0.494794	0.110763	-0.143059	0.638363	-0.03539	0.175198	-0.154074	11	11	11	11	11	12	12	12	12	12	9	9	9	9	9
MYL6_HUMAN	550	P60660	0	MYL6_HUMAN	MYL6	HUMAN	14.8184	3	0.143898	-0.143407	0.622498	0.421374	0.205862	0.375332	0.624364	0.126588	-0.479974	0.0341431	-0.0478644	-0.358884	-0.620157	-0.529811	-0.206743	-0.423417	-0.720712	-0.0223374	-0.683244	-0.50432	-0.644465	-0.237395	-0.693351	0.320302	-0.354617	-0.541832	2	2	2	2	2	3	3	3	3	3	3	3	3	3	3
ACTB_HUMAN	551	P60709	0	ACTB_HUMAN	ACTB	HUMAN	20.832	17	-0.355771	-0.2082	0.419182	0.432559	0.377597	0.363954	-0.755258	-0.488524	-0.164485	-1.34299	-0.748404	-0.411338	-0.391507	-1.56235	-0.0905841	-0.733867	-1.10494	-0.330417	-1.30971	-0.913787	-1.04883	-1.66794	-0.485635	-0.276029	-1.30619	-1.39181	17	17	17	17	17	17	17	17	17	17	17	17	17	17	17
IF4A1_HUMAN	552	P60842	0	IF4A1_HUMAN	EIF4A1	HUMAN	12.8772	3.25	-0.429335	0.0733762	0.446054	0.803056	0.350613	0.0952543						-0.429335	-0.34006	-0.075344	-0.570427	0.375546	0.0277997	0.0569852	0.403842	0.441995	0.493753	-0.753886	0.412997	-0.80285	-0.669609	-0.477452	2	2	2	2	2	5	5	5	5	5	3	3	3	3	3
S10AA_HUMAN	554	P60903	0	S10AA_HUMAN	S100A10	HUMAN	17.6945	2	-0.817538	-0.0546399	0.301837	0.906047	0.520227	0.0428493	-1.09615	-0.724326	-0.593571	-0.678063	-1.1933	-0.96733	-0.0305568	-2.02882	0.308827	-1.79299	-1.43096	0.26165	-2.59794	-0.382327	-1.8426	-2.1157	-0.764611	-1.0814	-0.516669	-2.3742	2	2	2	2	2	2	2	2	2	2	2	2	2	2	2
CDC42_HUMAN	555	P60953	0	CDC42_HUMAN	CDC42	HUMAN	14.9271	3.75	0.481363	0.079573	0.271658	0.755528	0.565978	0.12175	1.07533	0.724356	-0.0330307	1.29297	1.10175	0.48074	-0.100761	0.283216	0.2879	-1.00513	0.473248	0.318612	0.0822951	1.26046	0.788271	0.224105	0.404189	-0.122138	0.379795	-0.000501125	4	4	4	4	4	5	5	5	5	5	2	2	2	2	2
DEST_HUMAN	556	P60981	0	DEST_HUMAN	DSTN	HUMAN	10.1319	2.25	0.869348	0.889282	0.482387	0.395973	0.316604	0.402335						0.869348	-0.486073	2.01372	0.0191266	0.119885						0.230796	0.236692	0.711856	0.666766	0.449831	2	2	2	2	2	2	2	2	2	2	2	2	2	2	2
RAB2A_HUMAN	558	P61019	0	RAB2A_HUMAN	RAB2A	HUMAN	14.89	4	-0.401161	-0.141175	0.0332734	0.23723	1.4779	0.624831	-0.378282	-0.388294	-0.565215	-0.474709	-0.462906	-0.0879552	-0.260618	-0.17702	-0.101728	-0.215187											4	4	4	4	4	8	8	8	8	8	2	2	2	2	2
RAB5B_HUMAN	559	P61020	0	RAB5B_HUMAN	RAB5B	HUMAN	13.2741	1	0.219069	1.15617										0.219069	0.608042	1.76421	0.476237	1.41087											0	0	0	0	0	2	2	2	2	2	1	1	1	1	1
RAB10_HUMAN	560	P61026	0	RAB10_HUMAN	RAB10	HUMAN	12.8748	3.75	-0.448166	0.417742	0.286623	0.113896	0.542689	0.943491	-0.227821	-0.0944718	-0.250768	-0.0475722	0.0888655	-0.528242	-0.262235	-0.851247	0.154575	0.148077	-0.82011	0.0617449	-1.40339	0.0458828	-0.83028	-0.232519	-0.57667	-0.826728	0.159152	0.650293	3	3	3	3	3	5	5	5	5	5	3	3	3	3	3
RAB14_HUMAN	562	P61106	0	RAB14_HUMAN	RAB14	HUMAN	13.4465	2	-0.109963	-0.228197	0.461072	0.0800235	0.336232	1.09678	-0.221733	-0.198185	-0.226388	-0.578116	-0.698116	-0.282365	0.0376365	-0.480478	0.0170415	-0.0502298						0.302767	0.275887	-0.354125	0.0908301	-0.219795	2	2	2	2	2	2	2	2	2	2	2	2	2	2	2
ARP3_HUMAN	563	P61158	0	ARP3_HUMAN	ACTR3	HUMAN	13.3737	3.25	-0.0274027	-0.0517303	0.933696	0.794874	0.0297944	0.0997015	0.403651	-0.459402	-0.510187	0.126494	0.0383496	-0.126614	-0.450214	-0.0882059	0.125199	-0.391104	0.604105	0.704185	-0.166535	0.295214	0.116155	-0.380854	-0.722392	-0.27345	-0.495782	-0.600956	2	2	2	2	2	5	5	5	5	5	3	3	3	3	3
ARP2_HUMAN	564	P61160	0	ARP2_HUMAN	ACTR2	HUMAN	11.8057	1.5	0.760115	-0.803236										0.760115	0.42646	-0.376776	0.636345	0.194435											1	1	1	1	1	2	2	2	2	2	2	2	2	2	2
ARF3_HUMAN;ARF1_HUMAN	566	P61204;P84077	0	ARF3_HUMAN;ARF1_HUMAN	ARF3;ARF1	HUMAN	14.5667	5	0.153719	0.386848	0.797881	0.299521	0.0980618	0.523573	0.279366	0.536256	0.41492	0.572797	0.732037	0.801377	0.487776	-0.0289487	0.289163	-0.249289	0.291609	0.327341	-0.430197	0.853558	0.205029	0.774282	-0.0502191	0.212492	1.1822	3.1271	5	5	5	5	5	5	5	5	5	5	6	6	6	6	6
RAP1B_HUMAN	567	P61224	0	RAP1B_HUMAN	RAP1B	HUMAN	14.3646	4.5	0.797373	0.245388	0.110991	0.390616	0.954714	0.40825	1.53422	0.692913	0.305911	1.18747	1.28936	0.158424	0.661977	0.753128	0.667568	0.0520294	0.665399	0.708752	0.114621	1.52466	1.01682	0.0840316	0.962631	0.149999	0.431897	0.958015	5	5	5	5	5	4	4	4	4	4	6	6	6	6	6
RS3A_HUMAN	569	P61247	0	RS3A_HUMAN	RPS3A	HUMAN	16.0805	5.75	0.0792329	-0.360427	0.758579	0.0405415	0.119999	1.3921	-0.318864	-0.631574	0.116902	-0.913627	-1.10524	-0.542805	-0.331142	-0.827241	-1.26233	-0.182915	-0.367121	-0.688325	-0.183284	-0.794903	-0.712221	-0.346048	-0.263548	-0.391023	-1.10509	-0.881334	7	7	7	7	7	6	6	6	6	6	4	4	4	4	4
RL15_HUMAN	571	P61313	0	RL15_HUMAN	RPL15	HUMAN	15.8117	3.5	-0.124243	0.20377	0.830069	0.562723	0.0808859	0.249705	0.595539	-0.728509	-0.640256	-0.22211	-0.294494	-0.507059	-0.951453	0.444493	-1.28452	-0.5414	0.218786	-1.16419	0.749337	-0.0885078	0.557679	0.289038	-0.63019	0.109894	0.959649	1.12836	3	3	3	3	3	4	4	4	4	4	3	3	3	3	3
RL27_HUMAN	572	P61353	0	RL27_HUMAN	RPL27	HUMAN	14.8088	3.25	-0.171565	0.153048	0.673854	0.620722	0.171434	0.207103	-0.136753	-0.423612	-0.0533289	-0.469041	-0.405393	-0.00211518	-0.659821	0.674004	-0.479055	-0.147536						0.737679	-0.365757	1.2231	0.208535	0.598546	4	4	4	4	4	4	4	4	4	4	1	1	1	1	1
RHOC_HUMAN;RHOA_HUMAN	573	P08134;P61586	0	RHOC_HUMAN;RHOA_HUMAN	RHOC;RHOA	HUMAN	15.3287	6.5	0.775864	-0.0988313	0.0196069	0.56422	1.70759	0.248552	0.653678	1.22331	0.799219	0.968364	0.954036	0.326503	0.660675	0.406381	0.684501	-0.432437	0.247408	0.773465	0.184331	0.475187	0.211813	0.375788	0.988649	0.212129	0.505049	0.0855055	7	7	7	7	7	6	6	6	6	6	7	7	7	7	7
CH10_HUMAN	574	P61604	0	CH10_HUMAN	HSPE1	HUMAN	14.9247	1.5	-0.085592	-1.66826										-0.085592	2.28119	0.612921	1.72112	1.81065											1	1	1	1	1	4	4	4	4	4	1	1	1	1	1
HNRPK_HUMAN	575	P61978	0	HNRPK_HUMAN	HNRNPK	HUMAN	15.7923	5.25	0.157399	-0.135477	0.59346	0.449887	0.226608	0.346897	0.127381	-0.124388	0.0519387	0.250971	-0.186792	0.280889	0.658889	-0.309224	0.555189	1.07223	0.55294	0.219866	0.373391	-0.312386	-0.197279	-0.342629	0.414397	-0.290958	-0.142236	-0.267411	3	3	3	3	3	9	9	9	9	9	4	4	4	4	4
1433G_HUMAN	576	P61981	0	1433G_HUMAN	YWHAG	HUMAN	13.5417	2.25	0.0889625	0.0191967	0.736526	0.934646	0.132812	0.0293528	0.392407	0.448678	-0.195285	0.676867	0.722555	0.322245	0.197908	0.233888	0.234331	-0.169672											2	2	2	2	2	2	2	2	2	2	3	3	3	3	3
RS7_HUMAN	577	P62081	0	RS7_HUMAN	RPS7	HUMAN	12.4124	2.75	0.304318	0.131605	0.446281	0.581869	0.350391	0.235175	0.0162801	0.0561019	0.72396	-0.0754027	0.622174	-0.363944	0.156307	0.365592	-0.430183	-0.0200691	0.466031	-0.432801	0.695313	0.348884	0.59438	-0.751476	-0.129601	-0.350037	-0.757384	-0.693723	3	3	3	3	3	3	3	3	3	3	3	3	3	3	3
PP1A_HUMAN;PP1B_HUMAN	578	P62136;P62140	0	PP1A_HUMAN;PP1B_HUMAN	PPP1CA;PPP1CB	HUMAN	12.9553	4	0.67142	-0.218015	0.198225	0.473578	0.702841	0.324608	0.0558077	-0.0172435	1.06902	-0.319247	0.104409	0.148523	0.0681071	0.0453039	0.0475911	-0.259113	0.419844	0.396134	-0.483567	0.0376067	-0.146139	-0.516466	1.33633	0.139368	-1.10586	-0.106887	4	4	4	4	4	5	5	5	5	5	2	2	2	2	2
PRS4_HUMAN	579	P62191	0	PRS4_HUMAN	PSMC1	HUMAN	12.3748	1	0.263064	-0.373897										0.263064	-0.00975132	-0.383648	0.177368	0.437101											0	0	0	0	0	3	3	3	3	3	1	1	1	1	1
PRS8_HUMAN	580	P62195	0	PRS8_HUMAN	PSMC5	HUMAN	14.6906	2.75	-0.0246023	-0.430549										-0.0246023	-0.106057	-0.536606	-0.29113	-0.0726463											2	2	2	2	2	4	4	4	4	4	3	3	3	3	3
RS8_HUMAN	581	P62241	0	RS8_HUMAN	RPS8	HUMAN	16.5756	6.5	-0.970139	-0.231632	0.00279195	0.141375	2.55409	0.849627	-1.43807	-1.06758	-0.733835	-1.35655	-1.36588	-0.848248	-1.0603	-1.10822	-1.60346	-0.951205	-1.01429	-1.23542	-0.953759	-1.4169	-1.51373	-0.680488	-0.968531	-0.357042	-1.09518	-0.795097	7	7	7	7	7	7	7	7	7	7	4	4	4	4	4
RS15A_HUMAN	582	P62244	0	RS15A_HUMAN	RPS15A	HUMAN	14.4832	4	0.20498	-0.366907	0.485649	0.0592361	0.313678	1.22741	-0.0403728	0.305608	0.083427	0.0630798	-0.498049	0.297029	0.541319	0.130519	-0.0844937	0.859445	0.197457	0.275513	0.518237	-0.734224	-0.46466	0.517969	0.146628	0.316282	0.0692431	-0.0176833	4	4	4	4	4	4	4	4	4	4	4	4	4	4	4
RS16_HUMAN	583	P62249	0	RS16_HUMAN	RPS16	HUMAN	13.5821	3.75	-0.539153	0.00818524	0.428281	0.981537	0.368271	0.00809337						-0.539153	-0.87599	-0.616222	-1.39795	0.387474	-1.2207	-1.24403	-0.812047	-1.74797	-1.20289	-0.290884	-1.02062	-0.282463	-0.507019	-0.604863	3	3	3	3	3	4	4	4	4	4	4	4	4	4	4
1433E_HUMAN	584	P62258	0	1433E_HUMAN	YWHAE	HUMAN	14.0856	4.5	0.780982	0.205763	0.0484035	0.344798	1.31512	0.462435	1.33037	0.676825	0.437361	0.964648	0.738067	0.332704	0.122269	0.557281	0.0171748	-0.152134	-0.44131	0.654785	-0.76806	0.531006	-0.4163	-1.04928	0.0413787	-0.422146	0.011418	-0.153353	7	7	7	7	7	5	5	5	5	5	3	3	3	3	3
RS14_HUMAN	585	P62263	0	RS14_HUMAN	RPS14	HUMAN	12.8968	1.75	-0.427289	-0.0532199	0.490659	0.910079	0.30922	0.0409208						-0.427289	0.0645872	0.785091	-0.753106	1.35334						-0.892847	-0.148525	-0.0265211	-0.857309	-0.197901	1	1	1	1	1	3	3	3	3	3	1	1	1	1	1
RS23_HUMAN	586	P62266	0	RS23_HUMAN	RPS23	HUMAN	14.4127	2.75	-0.203445	-0.233734	0.604884	0.333744	0.218328	0.476587	-0.942776	-0.422876	0.302151	-0.804477	-0.922826	-0.194867	0.0404448	-0.358627	-0.364267	0.649289	-0.268867	-0.238337	0.254617	-0.350235	-0.178238	0.626277	1.01913	1.14426	0.245729	0.461163	2	2	2	2	2	3	3	3	3	3	4	4	4	4	4
RS18_HUMAN	587	P62269	0	RS18_HUMAN	RPS18	HUMAN	13.994	2	0.282259	-0.284467	0.348507	0.132744	0.457789	0.876985	-0.342355	0.128497	0.622407	-0.157832	-0.549434	-0.140645	0.117188	-0.34243	-0.646224	0.176587	0.214622	0.670336	0.250155	0.204185	-0.117802	-0.117855	0.687307	0.108497	-0.33374	-0.124638	2	2	2	2	2	2	2	2	2	2	2	2	2	2	2
RS13_HUMAN	589	P62277	0	RS13_HUMAN	RPS13	HUMAN	14.4302	1.75	-0.763324	-0.196207	0.0844047	0.497823	1.07363	0.302925	-1.11093	-0.744939	-0.611925	-1.10405	-1.59995	-0.196857	-1.05952	-0.857795	-1.47491	-0.998629						-0.671902	-0.933778	-1.20655	-1.01202	-1.24408	2	2	2	2	2	2	2	2	2	2	1	1	1	1	1
RS11_HUMAN	590	P62280	0	RS11_HUMAN	RPS11	HUMAN	15.4108	1.25	-0.00883934	-0.00196059										-0.00883934	-0.373761	-0.375722	-0.883377	0.187668											1	1	1	1	1	2	2	2	2	2	0	0	0	0	0
SMD3_HUMAN	592	P62318	0	SMD3_HUMAN	SNRPD3	HUMAN	13.6235	1.75	0.35952	-0.779551	0.593382	0.236578	0.226666	0.626025						0.35952	0.316732	0.411691	0.396439	0.946169						0.585366	1.21828	1.8805	0.282414	0.38275	1	1	1	1	1	2	2	2	2	2	2	2	2	2	2
ARF6_HUMAN	594	P62330	0	ARF6_HUMAN	ARF6	HUMAN	14.8476	0.75	0.763875	-0.396866	0.500475	0.731191	0.300618	0.135969	1.20556	0.285263	-0.0746722	0.771762	1.16653																2	2	2	2	2	0	0	0	0	0	1	1	1	1	1
PRS10_HUMAN	595	P62333	0	PRS10_HUMAN	PSMC6	HUMAN	12.5437	1	0.0745383	0.529311										0.0745383	-0.114491	0.41482	-0.055704	0.357626											0	0	0	0	0	3	3	3	3	3	0	0	0	0	0
RL7A_HUMAN	596	P62424	0	RL7A_HUMAN	RPL7A	HUMAN	13.9016	5.25	0.158639	0.289759	0.780939	0.40796	0.107383	0.389382	-0.105146	-0.00520046	0.712183	0.0109641	-0.139332	-0.280621	-0.195413	0.172053	-0.346979	0.564579	0.299162	0.444184	2.2016	1.48948	3.37499	0.392855	0.611432	0.254949	0.203558	0.473889	5	5	5	5	5	6	6	6	6	6	3	3	3	3	3
RB11A_HUMAN;RB11B_HUMAN	597	P62491;Q15907	0	RB11A_HUMAN;RB11B_HUMAN	RAB11A;RAB11B	HUMAN	13.7271	1.5	0.289768	0.0334251	0.550124	0.919719	0.259539	0.036345						0.289768	0.378472	0.349612	0.474432	0.212047	-0.148051	1.00259	-0.113889	0.21673	-0.227743						1	1	1	1	1	2	2	2	2	2	2	2	2	2	2
RS4X_HUMAN	598	P62701	0	RS4X_HUMAN	RPS4X	HUMAN	13.3091	4.75	-0.631163	0.187607	0.172819	0.484034	0.762407	0.315124	-0.835844	-0.737932	-0.238874	-0.859909	-1.32868	-0.11699	-0.26633	0.194694	-0.565504	-0.178317	-0.845702	0.116967	0.929881	0.216117	1.3399	-0.347265	-0.600665	0.18618	0.0751685	0.703765	4	4	4	4	4	5	5	5	5	5	6	6	6	6	6
RL23A_HUMAN	600	P62750	0	RL23A_HUMAN	RPL23A	HUMAN	11.9192	1.25	0.340639	0.138191	0.617624	0.817527	0.209275	0.0874981	-0.305947	0.26185	1.12542	-0.893034	0.112292	-0.395139	0.141402	-0.089744	0.0676045	-0.00582451											3	3	3	3	3	2	2	2	2	2	0	0	0	0	0
RS6_HUMAN	601	P62753	0	RS6_HUMAN	RPS6	HUMAN	15.8504	3	-0.308347	-0.183006	0.365737	0.373005	0.436831	0.428285	-0.817879	-0.520079	0.0181805	-0.635495	-0.69109	-0.704682	-1.08359	-0.953207	-1.613	-1.00761	-0.193877	-0.0297433	-0.260545	-0.307185	-0.304773	-0.350199	-0.827594	-0.0633559	-0.883569	-0.30386	3	3	3	3	3	3	3	3	3	3	3	3	3	3	3
H4_HUMAN	602	P62805	0	H4_HUMAN	H4C1	HUMAN	21.6229	11.5	-0.49049	0.00764905	0.712433	0.992364	0.147256	0.00332878	-2.398	0.130595	1.42467	-2.65385	-0.965907	-1.75382	0.0509098	1.03085	-0.120094	1.62919	-0.129892	-0.794715	2.57507	-1.63299	0.461402	0.15766	1.0788	-0.373134	-1.28012	0.726806	9	9	9	9	9	14	14	14	14	14	12	12	12	12	12
RAN_HUMAN	604	P62826	0	RAN_HUMAN	RAN	HUMAN	16.3106	6	-0.790241	0.217811	0.0121933	0.186788	1.91388	0.728652	-0.894126	-1.0322	-0.468546	-1.10277	0.198797	-0.0818973	-0.568805	-0.932033	-1.0842	-0.662809	-0.799931	-0.864897	-0.299169	-0.525553	0.0114415	-0.823284	-0.958359	-0.497893	-0.685431	0.608656	6	6	6	6	6	7	7	7	7	7	6	6	6	6	6
RL23_HUMAN	605	P62829	0	RL23_HUMAN	RPL23	HUMAN	14.3448	3.5	0.324431	-0.137523	0.294482	0.454021	0.530942	0.342925	0.0151649	-0.118997	0.496175	-0.483458	-0.506231	0.404182	0.362927	0.801698	-0.00482112	0.857181	0.250131	0.121591	0.73546	0.21756	0.453543	0.84135	0.780989	0.371978	0.0465838	0.511317	3	3	3	3	3	4	4	4	4	4	3	3	3	3	3
RS24_HUMAN	607	P62847	0	RS24_HUMAN	RPS24	HUMAN	14.5096	2.25	-0.357207	-0.068111	0.565718	0.899578	0.2474	0.0459612	-1.09408	-0.600242	0.311552	-1.35046	-1.08792	-0.686221	-0.105654	-0.631811	-0.749954	0.0246513											3	3	3	3	3	3	3	3	3	3	2	2	2	2	2
RS25_HUMAN	608	P62851	0	RS25_HUMAN	RPS25	HUMAN	15.5908	2.5	0.249096	-0.319498	0.338108	0.0598538	0.470944	1.22291	-0.0247172	-0.570586	0.203412	-1.0714	-1.0908	-0.461908	-0.238582	0.110024	-0.911749	0.129119	-0.451511	-0.0975966	0.495784	-0.624947	-0.529822	0.170225	-0.166747	0.630142	-0.422556	0.298235	2	2	2	2	2	3	3	3	3	3	3	3	3	3	3
GBB1_HUMAN	610	P62873	0	GBB1_HUMAN	GNB1	HUMAN	16.109	7.75	0.360999	0.0502501	0.148707	0.72385	0.827669	0.140351	0.472793	0.850781	0.299456	0.690092	0.770151	0.0136325	0.343148	0.334192	0.438783	-0.0157673	-0.00940581	0.200113	-0.0170505	0.541233	-0.23798	-0.101328	0.530523	-0.176689	-0.181718	-0.029424	8	8	8	8	8	8	8	8	8	8	7	7	7	7	7
GBB2_HUMAN;GBB4_HUMAN	611	P62879;Q9HAV0	0	GBB2_HUMAN;GBB4_HUMAN	GNB2;GNB4	HUMAN	12.2896	1.25	0.456568	-0.0498697	0.579678	0.944492	0.236813	0.0248016	1.37484	0.694109	-0.511575	1.73248	0.617742	0.731488	0.0136809	0.775994	-0.027508	0.00984064											2	2	2	2	2	2	2	2	2	2	0	0	0	0	0
RL30_HUMAN	612	P62888	0	RL30_HUMAN	RPL30	HUMAN	12.5638	2	-0.415655	0.138963	0.262622	0.591929	0.580669	0.227731						-0.415655	-0.886423	-0.330453	-1.07625	-0.0381381						0.271923	0.191743	0.308629	0.00154026	0.359751	1	1	1	1	1	3	3	3	3	3	1	1	1	1	1
RL10A_HUMAN	614	P62906	0	RL10A_HUMAN	RPL10A	HUMAN	14.7079	3	-2.01086	-0.63636	0.00318056	0.0660317	2.4975	1.18025	-2.72621	-2.51728	-1.93188	-2.81898	-2.75277	-0.695051	-1.86474	-1.64125	-2.45604	-1.98441	-0.918815	-0.776757	-0.482963	-1.15263	-0.930519	-0.866833	-1.80436	0.388925	-1.59896	-1.36024	3	3	3	3	3	3	3	3	3	3	3	3	3	3	3
RL32_HUMAN	615	P62910	0	RL32_HUMAN	RPL32	HUMAN	13.9538	1.75	-0.230087	0.0361002	0.471405	0.870224	0.326606	0.060369	-0.459297	-0.49531	0.0352225	-0.543012	-0.335112	-0.800644	-0.309394	-0.737107	-0.619309	0.0294419	-0.224187	-0.785688	-0.640994	-1.29294	-1.48523						2	2	2	2	2	2	2	2	2	2	2	2	2	2	2
RL11_HUMAN	616	P62913	0	RL11_HUMAN	RPL11	HUMAN	13.555	2	-0.687437	0.249425	0.00409976	0.0471906	2.38724	1.32614	-0.698014	-0.917525	-0.427434	-0.146191	-0.262167	-0.400654	0.119943	0.431383	0.0135348	0.242197	-0.226534	-0.625036	-0.18063	-0.423087	-0.491745	-0.608336	-0.575407	-0.234055	-0.474945	-0.313542	2	2	2	2	2	2	2	2	2	2	2	2	2	2	2
RL8_HUMAN	617	P62917	0	RL8_HUMAN	RPL8	HUMAN	13.2979	3	-0.546667	0.384609	0.200561	0.228539	0.697753	0.64104	-0.0684611	-0.448444	-0.640264	0.28993	0.227944	0.476949	-0.478364	0.444456	-0.569116	-0.615963						0.978776	-0.373551	0.421696	0.798411	0.717003	2	2	2	2	2	3	3	3	3	3	1	1	1	1	1
PPIA_HUMAN	618	P62937	0	PPIA_HUMAN	PPIA	HUMAN	17.6785	7	0.398834	-0.248516	0.362514	0.34751	0.440675	0.459033	0.617771	0.287915	-0.0686189	0.319513	0.50081	0.527032	0.175559	0.078852	0.49782	-0.402632	-0.449272	1.03639	-0.278767	0.393583	-0.442424	-0.283597	0.271091	0.74087	0.0599236	-0.776992	8	8	8	8	8	7	7	7	7	7	6	6	6	6	6
RAC2_HUMAN;RAC1_HUMAN	619	P15153;P63000	0	RAC2_HUMAN;RAC1_HUMAN	RAC2;RAC1	HUMAN	15.5832	1.75	0.193176	0.0105176	0.708639	0.976903	0.149575	0.0101486	1.11332	0.0303044	-0.716454	0.598134	0.810341	-0.149051	-0.726658	-0.0354661	-0.62729	-0.964229	-0.514331	-0.867544	0.202206	0.0968379	-0.558652						2	2	2	2	2	2	2	2	2	2	2	2	2	2	2
AP2B1_HUMAN;AP1B1_HUMAN	620	P63010;Q10567	0	AP2B1_HUMAN;AP1B1_HUMAN	AP2B1;AP1B1	HUMAN	12.594	0.75	0.04297	-0.424228										0.04297	0.455598	0.0313699	-0.140602	0.0669473											0	0	0	0	0	2	2	2	2	2	0	0	0	0	0
GNAS2_HUMAN	621	P63092	0	GNAS2_HUMAN	GNAS	HUMAN	12.7651	1.5	0.276004	-0.669691										0.276004	0.779043	0.109351	0.511912	0.429127											1	1	1	1	1	3	3	3	3	3	1	1	1	1	1
1433Z_HUMAN	622	P63104	0	1433Z_HUMAN	YWHAZ	HUMAN	17.4552	10.25	1.78692	-0.00812097	0.00282619	0.976236	2.5488	0.0104451	2.30299	1.64683	1.26273	1.26515	1.92291	0.718073	0.33288	0.686735	1.07921	0.297864	0.654642	0.764251	0.305722	1.31507	0.454213	-0.0101882	1.08793	1.69204	0.778165	0.35191	11	11	11	11	11	11	11	11	11	11	9	9	9	9	9
IF5A1_HUMAN	627	P63241	0	IF5A1_HUMAN	EIF5A	HUMAN	14.4044	3.25	-0.0142037	-0.325469	0.967152	0.142106	0.0145051	0.847388	-0.317607	-0.178287	-0.0362695	-0.486375	-0.622244	0.843617	0.541568	0.334958	-0.121629	0.414727	-0.0991272	0.201342	0.973264	0.373641	-0.220316	-0.77389	0.000337718	0.0965399	-0.518601	-1.08482	3	3	3	3	3	3	3	3	3	3	3	3	3	3	3
RACK1_HUMAN	628	P63244	0	RACK1_HUMAN	RACK1	HUMAN	14.9647	6.25	-0.112814	-0.128062	0.71875	0.501843	0.143422	0.299432	-0.298478	-0.522205	-0.0552115	-0.457133	-0.570025	0.0370081	-0.145102	-0.488652	-0.828845	0.0974916	-0.85655	-0.828635	-0.668427	-1.49323	-1.27478	-0.246792	-0.406303	-0.174398	-0.280926	-0.0391879	6	6	6	6	6	9	9	9	9	9	4	4	4	4	4
TPM4_HUMAN	633	P67936	0	TPM4_HUMAN	TPM4	HUMAN	14.1333	3.5	-0.486903	0.189535	0.295863	0.551754	0.528909	0.258255	-0.266209	-0.152184	-0.518063	-0.687716	-0.586632	-0.474947	-0.252833	-0.52916	0.016618	-1.144	-0.944751	-1.04853	-1.91459	-0.278344	-1.17188						5	5	5	5	5	5	5	5	5	5	2	2	2	2	2
EF1A1_HUMAN	634	P68104	0	EF1A1_HUMAN	EEF1A1	HUMAN	18.5915	13	-0.501268	-0.319815	0.0943281	0.0792771	1.02536	1.10085	-0.622092	-0.267629	-0.700259	-0.884377	-0.740328	-0.326846	-0.0360563	-0.959678	-0.141944	-0.335818	-0.510762	0.0102841	-1.22296	-0.979286	-1.08896	-0.603246	-0.639802	0.0507058	-0.418554	-1.11734	12	12	12	12	12	13	13	13	13	13	14	14	14	14	14
TBA1B_HUMAN;TBA4A_HUMAN	635	P68363;P68366	0	TBA1B_HUMAN;TBA4A_HUMAN	TUBA1B;TUBA4A	HUMAN	18.7719	15.25	0.238344	-0.23193	0.62333	0.433091	0.205282	0.363421	-0.663104	-0.0613299	0.907863	-0.538189	-0.607046	0.614836	0.532883	-0.51362	0.482103	0.636671	0.440065	0.936411	-0.084266	-0.0955631	0.454849	-0.434994	0.802211	0.360066	-0.110485	-0.493099	14	14	14	14	14	17	17	17	17	17	16	16	16	16	16
TBB4A_HUMAN;TBB4B_HUMAN	636	P04350;P68371	0	TBB4A_HUMAN;TBB4B_HUMAN	TUBB4A;TUBB4B	HUMAN	14.5669	2.5	0.707858	-0.380236	0.0120256	0.020966	1.91989	1.67848	0.461983	0.141318	0.573497	-0.0849092	-0.489705	0.779207	0.34949	0.141989	0.495778	0.184554	0.628472	0.982161	0.226968	0.193647	0.0520266	0.223515	0.92829	0.333023	0.131166	0.0540276	3	3	3	3	3	3	3	3	3	3	2	2	2	2	2
GTF2I_HUMAN	640	P78347	0	GTF2I_HUMAN	GTF2I	HUMAN	14.5611	0.5	-0.10884	-0.236559										-0.10884	-0.0625179	-0.299077	-0.0297058	0.364314											0	0	0	0	0	2	2	2	2	2	0	0	0	0	0
TCPB_HUMAN	641	P78371	0	TCPB_HUMAN	CCT2	HUMAN	14.8545	1.25	0.275709	-0.377788										0.275709	0.110203	-0.267584	-0.130033	0.531529											0	0	0	0	0	4	4	4	4	4	0	0	0	0	0
PRKDC_HUMAN	642	P78527	0	PRKDC_HUMAN	PRKDC	HUMAN	16.6692	26.75	-0.334923	-0.0100422	0.369019	0.963524	0.432951	0.0161374	-0.901177	-1.10331	0.221287	-1.15416	-1.10998	-0.212352	-0.297768	-0.212839	0.0462799	0.0471451	-0.248815	-0.97728	0.0280743	-0.334842	-0.596369	-0.399404	0	0.0220261	-0.780473	-0.316474	28	28	28	28	28	38	38	38	38	38	15	15	15	15	15
BASP1_HUMAN	644	P80723	0	BASP1_HUMAN	BASP1	HUMAN	13.8436	0.75	-0.252784	0.155506															-0.252784	0.868108	0.244764	0.40027	0.303032						0	0	0	0	0	0	0	0	0	0	3	3	3	3	3
DCD_HUMAN	645	P81605	0	DCD_HUMAN	DCD	HUMAN	13.1759	3	0.892757	0.915638	0.376553	0.245212	0.424174	0.610459	2.47895	0.833168	0.222201	1.87604	0.84543						1.54033	-0.629684	0.38906	1.88436	2.90283	1.71792	-0.202637	-0.718614	0.911667	2.19457	3	3	3	3	3	1	1	1	1	1	4	4	4	4	4
RL24_HUMAN	646	P83731	0	RL24_HUMAN	RPL24	HUMAN	15.2878	2.75	-0.303116	-0.0127489	0.301179	0.940692	0.521176	0.0265527	-0.474336	-0.556189	-0.144645	-0.176005	-0.162256	-0.630886	-0.487134	-0.304915	-1.15443	-0.155399	0.0788431	-0.315616	-0.0199307	-0.162291	-0.245662	0.358317	-0.0985083	0.266758	0.00250367	0.496931	2	2	2	2	2	3	3	3	3	3	3	3	3	3	3
RL36A_HUMAN;RL36L_HUMAN	647	P83881;Q969Q0	0	RL36A_HUMAN;RL36L_HUMAN	RPL36A;RPL36AL	HUMAN	13.5872	1.5	-0.986994	0.230718	0.232104	0.650142	0.634318	0.186992																-0.986994	-0.860264	-1.28274	-1.00623	-0.675337	1	1	1	1	1	2	2	2	2	2	1	1	1	1	1
RL19_HUMAN	648	P84098	0	RL19_HUMAN	RPL19	HUMAN	13.006	2.25	-0.39351	0.47474	0.101329	0.024011	0.994266	1.61959	-0.470866	-0.117445	0.158587	-0.236773	0.638358	-0.357784	-0.642207	-0.17444	-0.586267	-1.12825						-0.126993	-0.765055	-0.463377	-0.260945	-0.0930805	3	3	3	3	3	2	2	2	2	2	1	1	1	1	1
SRSF3_HUMAN	649	P84103	0	SRSF3_HUMAN	SRSF3	HUMAN	14.365	2.75	-0.00225315	-0.0135264	0.959235	0.712673	0.018075	0.14711						-0.00225315	-0.0688698	-0.111164	-0.107842	0.183357						-0.0791539	-0.356944	-0.024549	-0.405374	0.0255951	3	3	3	3	3	3	3	3	3	3	1	1	1	1	1
CYC_HUMAN	654	P99999	0	CYC_HUMAN	CYCS	HUMAN	14.3651	1.5	0.676603	-0.303975										0.676603	0.781253	0.477277	1.63381	1.27232											2	2	2	2	2	3	3	3	3	3	0	0	0	0	0
S25A3_HUMAN	655	Q00325	0	S25A3_HUMAN	SLC25A3	HUMAN	15.0797	0.75	-0.234106	-0.840335										-0.234106	0.48704	-0.353294	-0.0613574	0.330251											0	0	0	0	0	3	3	3	3	3	0	0	0	0	0
CLH1_HUMAN	657	Q00610	0	CLH1_HUMAN	CLTC	HUMAN	17.65	29.75	-1.16135	-0.169059	0.00152541	0.307284	2.81661	0.51246	-1.30476	-0.824563	-1.187	-1.34175	-1.34109	-0.048399	-0.770396	-0.941544	-0.802343	-1.12195	-0.860904	-0.875635	-0.604962	-0.985968	-0.755605	-0.868475	-1.1777	-0.846753	-0.662518	-0.733374	28	28	28	28	28	36	36	36	36	36	27	27	27	27	27
HNRPU_HUMAN	658	Q00839	0	HNRPU_HUMAN	HNRNPU	HUMAN	16.661	14.25	0.127792	0.0272894	0.727859	0.901627	0.137953	0.0449732	-0.501536	-0.212469	0.78441	-0.608592	-0.395018	-0.291052	-0.138963	0.0366869	-0.00980484	0.638389	-0.129059	-0.327114	0.118793	-0.587034	-0.304615	0.122724	0.507107	0.186589	-0.29754	0.351032	10	10	10	10	10	19	19	19	19	19	13	13	13	13	13
SPTB2_HUMAN	660	Q01082	0	SPTB2_HUMAN	SPTBN1	HUMAN	13.2442	1	0.466145	0.152739	0.432147	0.754379	0.364368	0.12241																0.466145	0.53989	0.10369	0.316588	0.63247	0	0	0	0	0	1	1	1	1	1	1	1	1	1	1
CAP1_HUMAN	661	Q01518	0	CAP1_HUMAN	CAP1	HUMAN	13.3797	7	1.17104	-0.161949	0.0130229	0.49709	1.88529	0.303565	0.447389	0.0319961	1.73274	0.0838416	0.269446	0.236319	0.696614	0.29739	-0.168063	-0.169549	-0.386082	0.0805921	0.186167	-0.490843	0.0514153	0.917859	1.54543	0.413404	0.223459	0.720357	10	10	10	10	10	9	9	9	9	9	3	3	3	3	3
PFKAP_HUMAN	662	Q01813	0	PFKAP_HUMAN	PFKP	HUMAN	14.598	4.5	-0.213578	0.0755374	0.663056	0.846813	0.17845	0.0722124						-0.213578	-0.00249321	0	0.0664108	-0.219059						-0.819962	-0.00852335	-0.725556	-0.489904	-0.0200561	1	1	1	1	1	11	11	11	11	11	1	1	1	1	1
RL18A_HUMAN	664	Q02543	0	RL18A_HUMAN	RPL18A	HUMAN	13.506	1.25																											1	1	1	1	1	1	1	1	1	1	1	1	1	1	1
FKBP4_HUMAN	665	Q02790	0	FKBP4_HUMAN	FKBP4	HUMAN	14.0432	4.75	-0.280863	-0.885079	0.541766	0.00902713	0.266189	2.04445	-0.752779	-0.303091	-0.694026	-0.328014	-1.03363	1.35064	0.160021	0.00280722	-0.221966	-0.29864	0.997607	0.740342	1.94976	0.00815113	0.352005	1.05131	1.7587	0.841681	0.457175	0.699533	3	3	3	3	3	6	6	6	6	6	6	6	6	6	6
RL6_HUMAN	667	Q02878	0	RL6_HUMAN	RPL6	HUMAN	15.7317	5.5	-0.717702	0.090843	0.168179	0.798178	0.774228	0.0979004	-1.3086	-0.474942	-0.0359618	-1.39509	-1.26858	-0.592321	-0.730473	-0.604149	-1.18389	-0.986964						0.215809	-0.73258	0.113793	-0.0161704	0.139891	5	5	5	5	5	7	7	7	7	7	2	2	2	2	2
SSBP_HUMAN	669	Q04837	0	SSBP_HUMAN	SSBP1	HUMAN	15.3057	4	-2.21765	0.268757	0.0166733	0.57005	1.77798	0.244087	-1.3452	-1.10665	-2.82134	-1.98419	-1.20468	-2.15582	-1.35983	-0.220804	-2.52543	-0.49054	-1.4415	-2.79431	0.955406	-0.839897	-0.546867	-1.18783	-3.15778	-1.11474	-1.73211	0.345185	3	3	3	3	3	4	4	4	4	4	5	5	5	5	5
1433F_HUMAN	670	Q04917	0	1433F_HUMAN	YWHAH	HUMAN	12.4021	1.25	0.128383	0.354842	0.759402	0.376195	0.119528	0.424587	-0.0774978	0.508523	0.689106	-0.139214	0.370108	-0.449333	-0.330974	0.150086	-0.523314	-0.441339											2	2	2	2	2	2	2	2	2	2	0	0	0	0	0
GFPT1_HUMAN	672	Q06210	0	GFPT1_HUMAN	GFPT1	HUMAN	12.7671	4.5	0.139299	0.220675	0.626017	0.293821	0.203414	0.531917	-0.284816	-0.314511	0.784088	0.168002	-0.209702	0.321092	-0.0614871	-0.154952	-0.0594752	0.718331	-0.172719	0.264974	-0.0232548	0.0277133	2.3757						5	5	5	5	5	5	5	5	5	5	5	5	5	5	5
PSME1_HUMAN	673	Q06323	0	PSME1_HUMAN	PSME1	HUMAN	12.7582	2.75	0.352603	-0.312026	0.287854	0.222725	0.540828	0.652231	0.434123	-0.0771404	-0.0409424	0.128663	0.445397	0.320362	0.917856	0.738101	0.687214	0.75999						0.498193	0.282088	0.949245	0.0453936	-0.362236	4	4	4	4	4	3	3	3	3	3	1	1	1	1	1
PRDX1_HUMAN	674	Q06830	0	PRDX1_HUMAN	PRDX1	HUMAN	17.8864	7.75	0.664459	-0.0818631	0.100014	0.716702	0.999941	0.144661	0.344525	0.488049	0.90253	0.0357604	0.357983	0.234098	1.31898	0.0361346	0.294664	1.33027	0.332794	0.258668	0.192137	0.0564469	0.0962195	0.147535	0.0687554	1.01552	0.407981	0.0644446	7	7	7	7	7	9	9	9	9	9	7	7	7	7	7
RL18_HUMAN	675	Q07020	0	RL18_HUMAN	RPL18	HUMAN	15.5769	2	-0.512091	-0.197535	0.154578	0.346132	0.810852	0.460758	-0.747045	-0.895808	-0.474671	-0.967448	-0.959491	-0.718325	-0.775762	-0.876064	-1.2407	-0.0335809	-0.599161	-1.20373	-0.53404	-1.24349	-1.45107	-0.336052	-0.732434	-0.0389119	-0.753318	-0.556783	2	2	2	2	2	2	2	2	2	2	2	2	2	2	2
CKAP4_HUMAN	676	Q07065	0	CKAP4_HUMAN	CKAP4	HUMAN	11.5937	0.5	0.52909	-0.228313										0.52909	-0.337281	-0.565594	-0.771193	-0.130998											0	0	0	0	0	2	2	2	2	2	0	0	0	0	0
DHX9_HUMAN	678	Q08211	0	DHX9_HUMAN	DHX9	HUMAN	14.8427	11.25	0.554509	0.321212	0.137544	0.151841	0.861558	0.818612	-0.154213	0.289822	1.58444	0.15452	-0.13541	0.201534	-0.216427	0.165089	0.0573643	0.730386	0.127429	-0.197481	0.0141872	0.242962	0.14433	0.447805	0.221742	-0.394176	0.293142	0.315509	5	5	5	5	5	20	20	20	20	20	9	9	9	9	9
LG3BP_HUMAN	679	Q08380	0	LG3BP_HUMAN	LGALS3BP	HUMAN	14.606	1.25	0.111381	-0.37411	0.834059	0.357459	0.0788031	0.446774						0.111381	0.347643	-0.321925	0.378508	0.314832	0.485032	-0.121327	1.27386	0.117358	0.156289						0	0	0	0	0	2	2	2	2	2	2	2	2	2	2
CD47_HUMAN	680	Q08722	0	CD47_HUMAN	CD47	HUMAN	17.3805	3.75	1.27786	-0.199747	0.0350007	0.536375	1.45592	0.270532	1.14945	1.32529	1.20653	0.177621	1.05338	1.00578	1.85734	0.908108	1.64322	1.06364	1.32405	0.429677	0.16276	1.53852	0.477893	-0.0729434	1.36741	1.24232	-0.0303248	-0.244933	4	4	4	4	4	4	4	4	4	4	3	3	3	3	3
AHNK_HUMAN	681	Q09666	0	AHNK_HUMAN	AHNAK	HUMAN	16.0748	12.75	-0.058064	-0.128569	0.824297	0.422996	0.0839161	0.373664	0.217216	0.126637	-0.461913	-0.217548	-0.116417	-0.445669	0.210352	-0.436798	0.0537542	-0.583597	-0.371407	0.058287	-0.55991	0.113085	-0.796772	-0.636767	0.233779	-0.0920568	0.300123	-0.399152	10	10	10	10	10	21	21	21	21	21	9	9	9	9	9
BST2_HUMAN	684	Q10589	0	BST2_HUMAN	BST2	HUMAN	14.1479	2.25	1.2644	0.139651	0.0150058	0.618226	1.82374	0.208853	1.71293	0.248681	0.955531	0.861795	1.61663	0.946875	0.875289	1.69135	1.10084	-0.190874						1.82328	1.03708	1.1214	0.753411	0.901444	3	3	3	3	3	3	3	3	3	3	1	1	1	1	1
ILF2_HUMAN	686	Q12905	0	ILF2_HUMAN	ILF2	HUMAN	12.1837	1.5	-0.29865	0.139641	0.600652	0.780356	0.221377	0.107707	-0.84926	-0.6901	0.3916	-0.73535	-0.727113											0.0540093	0.638772	-0.343516	-0.331667	-0.010125	2	2	2	2	2	1	1	1	1	1	0	0	0	0	0
ILF3_HUMAN	687	Q12906	0	ILF3_HUMAN	ILF3	HUMAN	11.8902	1.5	0.173282	1.34695	0.696692	0.0503718	0.156959	1.29781						0.173282	-0.741804	0.279955	-0.932653	-0.488963						1.32719	-0.408685	-0.75649	0.634975	1.21895	0	0	0	0	0	2	2	2	2	2	1	1	1	1	1
LMAN2_HUMAN	688	Q12907	0	LMAN2_HUMAN	LMAN2	HUMAN	13.8759	1	-0.35205	0.452411	0.00537808	0.00218157	2.26937	2.66123						-0.35205	-0.922105	-0.484813	-0.584427	-0.48489						-0.880452	-1.139	-1.71924	-0.713272	-1.22503	0	0	0	0	0	2	2	2	2	2	0	0	0	0	0
ECH1_HUMAN	689	Q13011	0	ECH1_HUMAN	ECH1	HUMAN	13.6788	0.5	0.156991	0.54086										0.156991	-0.0566946	0.484165	0.481351	0.406655											0	0	0	0	0	2	2	2	2	2	0	0	0	0	0
ROA0_HUMAN	691	Q13151	0	ROA0_HUMAN	HNRNPA0	HUMAN	16.1823	1.75	0.508615	-1.11528	0.556585	0.127356	0.254469	0.894979	-1.01422	-0.209888	0.916174	-2.0847	-1.68338	0.0647732	0.858862	-0.901123	0.698584	1.39935						-0.358038	0.595033	0.615585	-0.958365	-1.07011	2	2	2	2	2	2	2	2	2	2	1	1	1	1	1
TIF1B_HUMAN	694	Q13263	0	TIF1B_HUMAN	TRIM28	HUMAN	14.991	4.75	0.505496	-0.0417479	0.231599	0.864424	0.635264	0.063273	-0.0349496	0.118729	1.00419	-0.107964	-0.0763796	0.73233	0.229601	0.53223	0.844634	0.889742	0.349842	0.39738	0.344545	-0.030927	-0.361084	0.645576	1.53757	0.426856	0.499475	1.13608	4	4	4	4	4	6	6	6	6	6	3	3	3	3	3
G3BP1_HUMAN	695	Q13283	0	G3BP1_HUMAN	G3BP1	HUMAN	12.9593	1.25	0.302193	-0.0578607										0.302193	0.097136	0.0392753	-0.08035	0.222826											1	1	1	1	1	2	2	2	2	2	1	1	1	1	1
MSLN_HUMAN	699	Q13421	0	MSLN_HUMAN	MSLN	HUMAN	16.307	4.75	1.49514	0.103156	0.155139	0.893326	0.809279	0.04899	2.33411	0.522244	0.759325	0.0916518	2.34633	0.657254	-0.271272	0.457654	1.08062	-0.27725											7	7	7	7	7	7	7	7	7	7	4	4	4	4	4
DX39A_HUMAN;DX39B_HUMAN	707	O00148;Q13838	0	DX39A_HUMAN;DX39B_HUMAN	DDX39A;DDX39B	HUMAN	14.6144	3	0.478677	-0.387729	0.245281	0.098872	0.610337	1.00493						0.478677	0.226492	-0.287712	0.187204	0.149528	-0.187546	0.0344289	0.130144	-0.961767	-0.740041	-0.0549906	0.418743	-0.241482	-0.364963	-0.370563	1	1	1	1	1	5	5	5	5	5	2	2	2	2	2
HNRPD_HUMAN	709	Q14103	0	HNRPD_HUMAN	HNRNPD	HUMAN	14.9446	3.75	0.0968737	-0.270183	0.790112	0.236533	0.102311	0.626109	-0.503377	-0.262274	0.426941	-0.689128	-0.667252	0.330609	0.370789	-0.624901	0.286126	-0.270934	-0.31542	0.806445	0	-0.409319	0.179317	0.41911	0.036066	0.380939	0.111743	0.218469	4	4	4	4	4	4	4	4	4	4	3	3	3	3	3
SCRB2_HUMAN	710	Q14108	0	SCRB2_HUMAN	SCARB2	HUMAN	15.044	3	-0.919252	0.016987	0.098515	0.948337	1.0065	0.0230371						-0.919252	0.535669	-0.816087	-0.162485	-0.0529282	-0.651987	-0.591932	-1.13264	-0.906822	-0.756605	-1.19155	-0.727737	-1.17204	-0.972099	-1.14628	3	3	3	3	3	4	4	4	4	4	3	3	3	3	3
EIF3A_HUMAN	712	Q14152	0	EIF3A_HUMAN	EIF3A	HUMAN	13.2051	3	0.723762	-0.0506814	0.0551443	0.759804	1.2585	0.119298						0.723762	0.241784	0.212691	0	0.228977						0.935576	-0.00948271	0.63587	0.1792	0.324236	1	1	1	1	1	6	6	6	6	6	2	2	2	2	2
DPYL3_HUMAN	713	Q14195	0	DPYL3_HUMAN	DPYSL3	HUMAN	13.5203	3.75	0.17389	-0.242638	0.347685	0.173039	0.458814	0.761856						0.17389	0.696653	0.583765	0.229239	-0.184756						-0.0163516	-0.172127	0.461381	-0.31172	-0.0140531	0	0	0	0	0	6	6	6	6	6	1	1	1	1	1
DYHC1_HUMAN	715	Q14204	0	DYHC1_HUMAN	DYNC1H1	HUMAN	13.2496	8.5	-0.683676	0.15217	0.0362576	0.38786	1.4406	0.411325	-0.428852	-0.250985	-0.786331	0.403685	0.727686	-0.0345576	-0.39172	-0.454722	-0.294358	-0.54658	-0.472885	0.282765	-0.122287	-0.135919	0.128164	0.234274	-0.494574	-0.599235	-0.00586918	0.207882	3	3	3	3	3	11	11	11	11	11	15	15	15	15	15
IF4A2_HUMAN	716	Q14240	0	IF4A2_HUMAN	EIF4A2	HUMAN	14.2757	6.75	0.25138	0.226727	0.60018	0.386692	0.221718	0.412634						0.25138	-0.028684	0.0674366	-0.0411447	-0.0518645	0.708341	-0.118049	0.434521	1.10409	0.748548	1.07481	0.129052	-0.0793861	0.917577	0.963062	5	5	5	5	5	11	11	11	11	11	4	4	4	4	4
GANAB_HUMAN	723	Q14697	0	GANAB_HUMAN	GANAB	HUMAN	13.6601	1.75	-0.551753	-0.177787	0.129014	0.329702	0.889363	0.481879						-0.551753	-0.717024	-0.35373	-0.924733	-0.784788	-0.639019	-0.634084	-0.822363	-1.60325	-0.889411	-1.3391	-0.961454	-1.08171	-1.39213	-1.49122	1	1	1	1	1	2	2	2	2	2	2	2	2	2	2
MVP_HUMAN	724	Q14764	0	MVP_HUMAN	MVP	HUMAN	16.421	15.75	-1.16985	-0.218793	0.000336773	0.11676	3.47266	0.932706	-1.26062	-1.22025	-1.29787	-1.38488	-0.736596	-0.101783	-0.484096	-0.606438	-0.71125	-1.01206	-0.663768	-1.10112	-0.340462	-0.996245	-0.888098	-0.03417	-1.12367	-0.566042	-0.63978	-0.810692	10	10	10	10	10	22	22	22	22	22	13	13	13	13	13
U5S1_HUMAN	733	Q15029	0	U5S1_HUMAN	EFTUD2	HUMAN	10.5335	1.25	0.033642	-0.45209										0.033642	0.396291	-0.0557992	0.495516	-0.255458											1	1	1	1	1	2	2	2	2	2	1	1	1	1	1
PDIA6_HUMAN	736	Q15084	0	PDIA6_HUMAN	PDIA6	HUMAN	14.6016	3.75	0.276185	0.2937	0.503717	0.206894	0.297813	0.684252						0.276185	0.385494	0.419572	0.978353	0.655288	0.886329	0.292225	0.621258	0.222434	1.21219	0.287794	0.519711	-0.22157	0.441545	0.89775	2	2	2	2	2	6	6	6	6	6	5	5	5	5	5
PLEC_HUMAN	737	Q15149	0	PLEC_HUMAN	PLEC	HUMAN	14.1586	11.25	0.272191	0.0871719	0.444042	0.641026	0.352576	0.193125						0.272191	-0.375861	-0.176422	0.128564	-0.199559	0.213208	0.19657	-0.259192	0.0924361	-0.349628	0.028987	0.282682	-0.421771	0.249181	0.530256	2	2	2	2	2	25	25	25	25	25	8	8	8	8	8
IPYR_HUMAN	738	Q15181	0	IPYR_HUMAN	PPA1	HUMAN	14.6397	4	0.619069	-0.190657	0.282393	0.521689	0.549146	0.282588						0.619069	-0.355399	0.498085	-0.52281	-0.339649	-0.32836	-0.142619	0.455457	-0.360021	-0.41838	0.93405	0.176806	0.892683	0.666793	0.774001	4	4	4	4	4	5	5	5	5	5	3	3	3	3	3
TEBP_HUMAN	739	Q15185	0	TEBP_HUMAN	PTGES3	HUMAN	13.532	3.5	0.581152	-0.14856	0.159939	0.532337	0.796045	0.273814	-0.0512376	0.26891	1.06498	0.442329	0.297967	0.323148	0.615866	-0.3076	0.0611302	0.363977	0.729606	1.10231	0.338169	0.367221	0.981108	0.131574	0.998647	0.294774	-0.000298997	-0.00464697	3	3	3	3	3	4	4	4	4	4	3	3	3	3	3
NONO_HUMAN	740	Q15233	0	NONO_HUMAN	NONO	HUMAN	16.0467	7.75	-0.300094	0.352976	0.427473	0.139493	0.369092	0.855447	-0.0715782	-0.403255	-0.175633	0.404172	-0.0852221	0.469526	0.137818	0.327173	0.529043	1.3252	0.756903	-0.109867	-0.204683	0.861565	0.853605	1.14915	0.904936	-0.340762	1.04535	0.732697	5	5	5	5	5	12	12	12	12	12	5	5	5	5	5
TMED2_HUMAN	742	Q15363	0	TMED2_HUMAN	TMED2	HUMAN	12.2735	2	-0.181949	0.548473	0.75966	0.120965	0.11938	0.91734						-0.181949	-1.15268	-0.0164897	-0.624003	-0.144529	-0.603702	-0.628051	-0.603055	-0.559207	-0.820824	-1.2283	-0.0443925	-2.42233	-0.309288	-0.368859	1	1	1	1	1	2	2	2	2	2	2	2	2	2	2
PCBP1_HUMAN	743	Q15365	0	PCBP1_HUMAN	PCBP1	HUMAN	15.866	7.25	-0.0798184	0.142781	0.72227	0.30488	0.141301	0.515872	-0.37292	-0.171856	0.356065	0.331459	-0.000526544	0.0352191	0.228045	-0.158817	0.072081	0.649706	0.0106265	-0.0566936	0.0501863	0.0213185	-0.00167049	0.359487	0.570139	0.0330055	0.411624	0.431812	7	7	7	7	7	8	8	8	8	8	7	7	7	7	7
PCBP2_HUMAN	744	Q15366	0	PCBP2_HUMAN	PCBP2	HUMAN	13.6	2	0.127336	0.505248	0.901664	0.567123	0.0449554	0.246323						0.127336	0.375546	-0.294849	-0.457719	0.38745						0.185334	0.304987	-0.0484474	0.608139	1.83454	1	1	1	1	1	4	4	4	4	4	1	1	1	1	1
AAAT_HUMAN	750	Q15758	0	AAAT_HUMAN	SLC1A5	HUMAN	13.8937	1.25	0.250031	0.714505	0.723012	0.301859	0.140854	0.520196	0.576584	0.715083	0.637983	0.412266	1.14586											1.05775	-0.438694	-0.539438	1.85344	0.267869	2	2	2	2	2	1	1	1	1	1	0	0	0	0	0
SYPL1_HUMAN	754	Q16563	0	SYPL1_HUMAN	SYPL1	HUMAN	13.9121	1.25	0.715328	-0.52583	0.0747952	0.114545	1.12613	0.941023	0.49475	0.518109	0.410078	0.189622	-0.0448253	0.450612	1.14939	-0.0453295	-0.33726	0.261728											2	2	2	2	2	2	2	2	2	2	0	0	0	0	0
FSCN1_HUMAN	756	Q16658	0	FSCN1_HUMAN	FSCN1	HUMAN	12.6707	1																											1	1	1	1	1	1	1	1	1	1	0	0	0	0	0
IF16_HUMAN	757	Q16666	0	IF16_HUMAN	IFI16	HUMAN	12.6262	1	-0.128633	0.620024										-0.128633	0.0930639	0.713088	-0.765208	0.185684											1	1	1	1	1	3	3	3	3	3	0	0	0	0	0
H2A2C_HUMAN;H2A2A_HUMAN	758	Q16777;Q6FI13	0	H2A2C_HUMAN;H2A2A_HUMAN	H2AC20;H2AC18	HUMAN	20.2667	7	0.458842	0.22271	0.715287	0.768759	0.14552	0.11421	-0.946926	1.4176	2.08732	-0.855219	0.146515	-0.646198	0.417643	2.84765	0.727829	2.95367	0.249881	0.564997	3.87765	-0.410459	2.01354	1.54945	2.005	1.37552	0.311402	2.26947	7	7	7	7	7	7	7	7	7	7	7	7	7	7	7
HNRL2_HUMAN	759	Q1KMD3	0	HNRL2_HUMAN	HNRNPUL2	HUMAN	13.5967	2.25	-0.76016	-0.783091										-0.76016	-0.327523	-1.11061	-0.742897	-0.636607											2	2	2	2	2	4	4	4	4	4	2	2	2	2	2
HP1B3_HUMAN	767	Q5SSJ5	0	HP1B3_HUMAN	HP1BP3	HUMAN	15.6235	3.25	-0.297793	0.207197	0.452564	0.487366	0.34432	0.312145	-0.547055	-0.146088	0.158666	-0.519035	-0.30743	-0.0871464	-0.462708	0.845094	0.335381	-0.15479						1.12367	0.693838	1.04051	0.341355	1.21588	4	4	4	4	4	4	4	4	4	4	1	1	1	1	1
BROX_HUMAN	770	Q5VW32	0	BROX_HUMAN	BROX	HUMAN	13.3662	1.5	1.02652	-0.443973	0.494522	0.768224	0.305815	0.114512	1.60907	0.297279	0	1.01841	1.24768																3	3	3	3	3	2	2	2	2	2	0	0	0	0	0
LTOR1_HUMAN	775	Q6IAA8	0	LTOR1_HUMAN	LAMTOR1	HUMAN	12.3168	0.5	-0.941116	-0.726135										-0.941116	-0.0524186	-0.778553	-0.1091	0.412107											0	0	0	0	0	2	2	2	2	2	0	0	0	0	0
PRP8_HUMAN	776	Q6P2Q9	0	PRP8_HUMAN	PRPF8	HUMAN	13.3443	2.75	0.237434	-0.244477	0.605829	0.524258	0.21765	0.280455						0.237434	0.0913781	-0.565041	0.382664	0.91912						-0.70604	-0.956326	-1.54959	-1.41814	-1.16478	1	1	1	1	1	7	7	7	7	7	1	1	1	1	1
H32_HUMAN	780	Q71DI3	0	H32_HUMAN	H3C15	HUMAN	19.9792	6.5	-0.749966	-0.0737828	0.639774	0.938758	0.193973	0.0274464	-3.45569	0.35148	1.88198	-3.28804	-1.16413	-2.23967	0.062593	0.735596	-0.40108	1.50606	-0.195189	-0.509995	3.11335	-1.63747	0.444288	0.0483449	1.3995	-0.935179	-1.29473	0.119239	6	6	6	6	6	7	7	7	7	7	7	7	7	7	7
SND1_HUMAN	782	Q7KZF4	0	SND1_HUMAN	SND1	HUMAN	11.8379	0.75	0.535535	0.279797										0.535535	0.64902	0.928817	0.298921	1.01452											0	0	0	0	0	2	2	2	2	2	0	0	0	0	0
EIF3M_HUMAN	783	Q7L2H7	0	EIF3M_HUMAN	EIF3M	HUMAN	10.9621	0.75												1.31633	0.932434		0.764402	0.343808											1	1	1	1	1	2	2	2	2	2	0	0	0	0	0
CYFP1_HUMAN;CYFP2_HUMAN	784	Q7L576;Q96F07	0	CYFP1_HUMAN;CYFP2_HUMAN	CYFIP1;CYFIP2	HUMAN	13.85	1.25	-2.09783	-0.65438										-2.09783	-1.20406	-1.85844	-2.21893	-1.78707											1	1	1	1	1	3	3	3	3	3	0	0	0	0	0
CHM1B_HUMAN	786	Q7LBR1	0	CHM1B_HUMAN	CHMP1B	HUMAN	13.5468	1	0.986991	-0.0627162										0.986991	0.31557	0.252854	0.310753	-0.113318											1	1	1	1	1	2	2	2	2	2	1	1	1	1	1
MYH14_HUMAN	788	Q7Z406	0	MYH14_HUMAN	MYH14	HUMAN	14.7776	4.25	-0.14881	0.1138	0.570927	0.566605	0.243419	0.24672	0.21121	-0.508449	-0.39503	0.048191	-0.252754	-0.329028	-0.661003	-0.0951356	-0.4014	-0.345318						0.320228	-0.229181	0.292204	0.0436664	0.109615	4	4	4	4	4	6	6	6	6	6	1	1	1	1	1
VTCN1_HUMAN	789	Q7Z7D3	0	VTCN1_HUMAN	VTCN1	HUMAN	13.5536	1.75	0.992443	-0.0595284	0.0938958	0.876294	1.02735	0.0573502	1.17179	0.481217	0.753572	0.8077	1.31906	1.09767	0.0142195	1.3625	0.679549	1.07357						0.316603	0.484012	0.697769	-0.159043	-0.494279	2	2	2	2	2	2	2	2	2	2	0	0	0	0	0
CAND1_HUMAN	791	Q86VP6	0	CAND1_HUMAN	CAND1	HUMAN	12.2425	2	0.295397	-0.5979	0.669097	0.269484	0.174511	0.569467						0.295397	0.0292431	0.744499	-0.561735	0.28528	0.376533	1.50386	0.994459	0.0444497	0.871419						1	1	1	1	1	3	3	3	3	3	3	3	3	3	3
LSR_HUMAN	793	Q86X29	0	LSR_HUMAN	LSR	HUMAN	13.3887	1.75	-0.0601525	1.37366										-0.0601525	-0.720271	0.653387	0.226638	-1.46689											3	3	3	3	3	3	3	3	3	3	1	1	1	1	1
CTL2_HUMAN	797	Q8IWA5	0	CTL2_HUMAN	SLC44A2	HUMAN	13.6916	1.75	1.83835	-0.838146	0.431979	0.710092	0.364537	0.148685	2.6941	0.148723	0.144454	1.02208	1.38266																4	4	4	4	4	1	1	1	1	1	1	1	1	1	1
CHERP_HUMAN	798	Q8IWX8	0	CHERP_HUMAN	CHERP	HUMAN	14.1825	0.75	0.280796	-0.546035										0.280796	0.0690439	-0.476991	0.368732	0.690477											0	0	0	0	0	2	2	2	2	2	0	0	0	0	0
PELP1_HUMAN	802	Q8IZL8	0	PELP1_HUMAN	PELP1	HUMAN	12.4005	0.5	-0.415463	-0.398387										-0.415463	0.721857	0.323469	0.465493	1.458											0	0	0	0	0	2	2	2	2	2	0	0	0	0	0
RAI3_HUMAN	810	Q8NFJ5	0	RAI3_HUMAN	GPRC5A	HUMAN	13.1662	2.25	0.177009	0.554719	0.870396	0.405657	0.0602832	0.391841	1.59956	-0.070345	-0.69082	1.12825	1.6441	0.866162	-0.166185	0.943222	0.234683	-0.916874	1.49676	1.47094	-0.35283	3.14826	1.28256	0.386489	-0.835534	-1.9103	2.30093	-1.04239	2	2	2	2	2	3	3	3	3	3	2	2	2	2	2
HM13_HUMAN	813	Q8TCT9	0	HM13_HUMAN	HM13	HUMAN	15.1327	0.75	0.157076	0.803165										0.157076	-0.515085	0.28808	0.374111	-0.43999											0	0	0	0	0	3	3	3	3	3	0	0	0	0	0
DTX3L_HUMAN	815	Q8TDB6	0	DTX3L_HUMAN	DTX3L	HUMAN	12.868	0.75	-0.312525	-0.548477										-0.312525	0.751178	0.2027	-0.0626492	0.295167											0	0	0	0	0	2	2	2	2	2	0	0	0	0	0
BRX1_HUMAN	816	Q8TDN6	0	BRX1_HUMAN	BRIX1	HUMAN	14.6599	2.5	0.178028	-0.234018	0.759745	0.598549	0.119332	0.2229	-0.808223	0	0.930261	-0.829234	-1.00077	-0.44491	0.0718716	-0.211387	0.255481	1.52846						-0.32346	0.511286	0.0448898	-0.643888	-0.274174	2	2	2	2	2	5	5	5	5	5	1	1	1	1	1
ES8L1_HUMAN	817	Q8TE68	0	ES8L1_HUMAN	EPS8L1	HUMAN	12.4603	0.75	0.846639	0.848602										0.846639	0.0857853	0.934387	-0.31354	-0.883418											0	0	0	0	0	2	2	2	2	2	0	0	0	0	0
PDC6I_HUMAN	820	Q8WUM4	0	PDC6I_HUMAN	PDCD6IP	HUMAN	14.4145	8.25	0.238758	0.213493	0.786349	0.732276	0.104385	0.135325	1.50859	-0.170931	-0.817583	1.18885	1.60274	0.472628	-0.539151	1.08288	-0.36122	-0.553764	0.169871	0.693544	-0.188854	1.29825	0.372851						15	15	15	15	15	11	11	11	11	11	3	3	3	3	3
MUC16_HUMAN	824	Q8WXI7	0	MUC16_HUMAN	MUC16	HUMAN	16.0566	15	2.98478	-0.213868	0.00133529	0.599828	2.87442	0.221974	3.42393	0.768196	2.33175	1.12406	3.98691	2.45432	0.467606	0.811128	3.00231	-0.260008	3.84623	-0.510903	2.80055	2.83349	1.27816	0.668441	1.87378	2.70574	1.60764	-0.356247	18	18	18	18	18	28	28	28	28	28	8	8	8	8	8
TITIN_HUMAN	826	Q8WZ42	0	TITIN_HUMAN	TTN	HUMAN	15.0558	1.25	1.56277	0.175916															1.56277	0.0396418	1.74774	1.92366	1.45126						1	1	1	1	1	1	1	1	1	1	2	2	2	2	2
ASM3B_HUMAN	827	Q92485	0	ASM3B_HUMAN	SMPDL3B	HUMAN	13.2788	4.5	0.582922	0.386404	0.43574	0.46357	0.360773	0.333885	1.69868	0.679711	-0.146436	0.832903	0.628902	0.372585	0.328142	0.121933	0.361	0.0476282	-0.227329	-1.42112	-1.0672	1.22237	-0.375088						7	7	7	7	7	8	8	8	8	8	2	2	2	2	2
FAM3C_HUMAN	829	Q92520	0	FAM3C_HUMAN	FAM3C	HUMAN	12.1197	2	0.156792	0.237778	0.28829	0.0700929	0.54017	1.15433						0.156792	0.1864	0.615179	0.0805361	-0.0205984	-0.118251	-0.322805	-0.408907	-0.38757	-0.456499						2	2	2	2	2	2	2	2	2	2	2	2	2	2	2
NDRG1_HUMAN	832	Q92597	0	NDRG1_HUMAN	NDRG1	HUMAN	12.7055	1	0.794242	-0.391012										0.794242	0.028739	-0.362273	0.447094	-0.896912											1	1	1	1	1	2	2	2	2	2	0	0	0	0	0
HS105_HUMAN	833	Q92598	0	HS105_HUMAN	HSPH1	HUMAN	12.9812	0.75	0.0532104	-0.785565										0.0532104	-0.0748263	-0.860391	0.168931	0.169877											1	1	1	1	1	2	2	2	2	2	0	0	0	0	0
GCN1_HUMAN	834	Q92616	0	GCN1_HUMAN	GCN1	HUMAN	11.3255	0.5	-0.0707942	-0.317839										-0.0707942	0.665945	0.348106	0.650545	0.728598											0	0	0	0	0	2	2	2	2	2	0	0	0	0	0
DDX17_HUMAN	839	Q92841	0	DDX17_HUMAN	DDX17	HUMAN	14.3237	2	-0.313511	0.140272	0.701119	0.74753	0.154208	0.126371						-0.313511	-0.0773904	0.993464	0.0500325	1.18142	-0.156623	0.0325089	0.350088	-0.609772	0.299423	-0.926496	0.355548	-0.702221	-1.21175	-0.845498	1	1	1	1	1	2	2	2	2	2	2	2	2	2	2
ERGI1_HUMAN	846	Q969X5	0	ERGI1_HUMAN	ERGIC1	HUMAN	13.0803	0.5	-0.408574	0.376957										-0.408574	-0.910102	-0.533144	-0.507316	-0.0487616											0	0	0	0	0	2	2	2	2	2	0	0	0	0	0
S10AG_HUMAN	855	Q96FQ6	0	S10AG_HUMAN	S100A16	HUMAN	13.4809	3	1.45044	-0.0684468	0.0169553	0.824195	1.77069	0.0839701	2.10707	1.33306	0.72536	1.92083	2.23287	1.5658	1.22103	1.46697	1.32246	0.78608	1.50629	2.32515	1.49087	3.13393	1.33865	1.39429	1.50128	1.25167	1.07222	1.01266	3	3	3	3	3	3	3	3	3	3	4	4	4	4	4
RBM14_HUMAN	862	Q96PK6	0	RBM14_HUMAN	RBM14	HUMAN	14.5929	1.5	0.757916	0.389505										0.757916	0.313235	0.70274	0.362392	1.22885											0	0	0	0	0	4	4	4	4	4	1	1	1	1	1
VPS35_HUMAN	865	Q96QK1	0	VPS35_HUMAN	VPS35	HUMAN	11.6495	1.5	0.160669	0.733353	0.344145	0.0205455	0.463259	1.68728						0.160669	-0.0812919	0.449898	-0.170826	0.130744						0.999226	-0.068197	0.177146	0.706686	1.07113	1	1	1	1	1	2	2	2	2	2	1	1	1	1	1
NIBA2_HUMAN	869	Q96TA1	0	NIBA2_HUMAN	NIBAN2	HUMAN	14.4637	1	1.19228	-0.943864	0.304483	0.412177	0.516437	0.384916	1.54915	0.308086	-0.10845	0.0779559	0.567615																3	3	3	3	3	0	0	0	0	0	0	0	0	0	0
PARK7_HUMAN	870	Q99497	0	PARK7_HUMAN	PARK7	HUMAN	12.521	1.5	-0.115577	0.38079										-0.115577	0.144176	0.524966	0.534982	-0.0923297											2	2	2	2	2	4	4	4	4	4	0	0	0	0	0
VAT1_HUMAN	871	Q99536	0	VAT1_HUMAN	VAT1	HUMAN	14.3256	0.75	-0.636275	0.748219										-0.636275	-1.12033	-0.372108	-0.374028	-0.812077											0	0	0	0	0	3	3	3	3	3	0	0	0	0	0
S10AD_HUMAN	873	Q99584	0	S10AD_HUMAN	S100A13	HUMAN	12.8299	1.25	0.730264	-0.318682	0.509754	0.776345	0.292639	0.109945	1.165	0.672524	-0.0231586	1.22332	1.21692																2	2	2	2	2	2	2	2	2	2	0	0	0	0	0
TM9S2_HUMAN	877	Q99805	0	TM9S2_HUMAN	TM9SF2	HUMAN	11.8357	1.25	-0.483007	-0.51952	0.184331	0.119508	0.734402	0.922604						-0.483007	-0.621901	-0.837722	-0.804006	0.286923						-1.0638	-0.417323	-1.11464	-1.3082	-1.5665	0	0	0	0	0	2	2	2	2	2	1	1	1	1	1
TS101_HUMAN	878	Q99816	0	TS101_HUMAN	TSG101	HUMAN	13.0901	0.75	1.46753	2.76235										1.46753	-0.420125	2.34222	0.461967	-0.329433											1	1	1	1	1	2	2	2	2	2	0	0	0	0	0
CPNE1_HUMAN	879	Q99829	0	CPNE1_HUMAN	CPNE1	HUMAN	13.8454	1.25	0.659391	0.222769										0.659391	0.446352	0.66912	-0.0545474	0.457597											1	1	1	1	1	4	4	4	4	4	0	0	0	0	0
TCPH_HUMAN	880	Q99832	0	TCPH_HUMAN	CCT7	HUMAN	13.0518	3.25	0.0113313	-0.231501	0.987486	0.555051	0.00546905	0.255667						0.0113313	-0.125334	-0.132964	0.0138324	0.619084	0.689886	0.435792	1.67917	-0.339991	0.437289	-0.771068	-0.0462078	0.128565	-0.0221253	-0.204829	2	2	2	2	2	4	4	4	4	4	4	4	4	4	4
MBB1A_HUMAN	883	Q9BQG0	0	MBB1A_HUMAN	MYBBP1A	HUMAN	12.0663	0.75	-0.117146	0.134902										-0.117146	-0.0230725	0.11183	0.000825975	0.900085											0	0	0	0	0	2	2	2	2	2	0	0	0	0	0
COR1B_HUMAN	884	Q9BR76	0	COR1B_HUMAN	CORO1B	HUMAN	13.2389	0.75	-0.469451	1.00941										-0.469451	-0.861144	0.148262	-1.21719	-0.966382											0	0	0	0	0	2	2	2	2	2	0	0	0	0	0
AN32E_HUMAN	886	Q9BTT0	0	AN32E_HUMAN	ANP32E	HUMAN	12.3807	1.75	0.386326	0.375269	0.548685	0.517267	0.260677	0.286285	-0.237397	-0.644964	1.38532	0.066382	-0.147298	0.610243	0.396761	0.321317	0.721071	0.337457											2	2	2	2	2	2	2	2	2	2	1	1	1	1	1
TMED9_HUMAN	891	Q9BVK6	0	TMED9_HUMAN	TMED9	HUMAN	13.2767	2	-1.11262	-0.367847	0.305589	0.636045	0.514863	0.196512						-1.11262	-0.984073	-1.23494	-0.146302	-0.296099						-0.463607	0.804202	-0.646192	-0.770619	0.0759608	2	2	2	2	2	2	2	2	2	2	2	2	2	2	2
ITPA_HUMAN	894	Q9BY32	0	ITPA_HUMAN	ITPA	HUMAN	13.2964	1.5	0.3301	-0.724784	0.236206	0.111645	0.626709	0.952162																0.3301	0.0488216	0.708871	-0.547537	-0.144339	1	1	1	1	1	2	2	2	2	2	1	1	1	1	1
GTPB4_HUMAN	896	Q9BZE4	0	GTPB4_HUMAN	GTPBP4	HUMAN	14.2387	1	-0.0271753	0.159955										-0.0271753	0.108767	0.268722	0.181098	0.942669											0	0	0	0	0	4	4	4	4	4	0	0	0	0	0
RAB1B_HUMAN	899	Q9H0U4	0	RAB1B_HUMAN	RAB1B	HUMAN	14.0086	2.5	-0.240397	0.18146	0.430587	0.431211	0.365939	0.36531	-0.0265696	0.0312326	-0.272764	0.216431	-0.0993864	0.457571	-0.13787	0.62151	0.110773	-0.364478						-0.316399	0.213958	-0.550863	0.44687	0.16356	2	2	2	2	2	4	4	4	4	4	2	2	2	2	2
SLK_HUMAN	901	Q9H2G2	0	SLK_HUMAN	SLK	HUMAN	13.3011	0.5	0.381464	-0.254818	0.652045	0.784557	0.185722	0.105375	0.743466	-0.11631	-0.235356	0.352876	0.473124																2	2	2	2	2	0	0	0	0	0	0	0	0	0	0
EHD1_HUMAN	907	Q9H4M9	0	EHD1_HUMAN	EHD1	HUMAN	15.1661	5.5	-0.283775	0.190544	0.588836	0.548065	0.230005	0.261168	0.316313	0.917812	-0.693318	0.483556	0.332379	-0.50344	-0.848948	0.43985	-0.873239	-0.928187	0.0981141	-0.463365	-0.581808	0.664145	0.703664	-0.429802	-0.227439	-0.403049	0.671253	-1.02027	10	10	10	10	10	4	4	4	4	4	6	6	6	6	6
ES8L2_HUMAN	909	Q9H6S3	0	ES8L2_HUMAN	EPS8L2	HUMAN	13.5265	2	0.706156	-0.131886	0.191417	0.710834	0.718019	0.148232	1.61728	-0.0789242	-0.336849	0.325909	0.445342	0.248335	0.105052	0.661173	-0.188085	0.0609504	0.495131	-0.24937	0.463114	0.708965	0.74466						3	3	3	3	3	3	3	3	3	3	2	2	2	2	2
VP37B_HUMAN	910	Q9H9H4	0	VP37B_HUMAN	VPS37B	HUMAN	12.6749	0.75	3.14292	-0.365676	0.250734	0.848563	0.600787	0.0713161	3.89699	2.08086	2.02318	3.22333	3.94232																2	2	2	2	2	1	1	1	1	1	0	0	0	0	0
S10AE_HUMAN	914	Q9HCY8	0	S10AE_HUMAN	S100A14	HUMAN	13.7421	2	2.21038	-0.0613787	0.201015	0.963131	0.696771	0.0163148	3.38514	1.60311	0.974242	2.82292	3.50316						0.776649	1.01267	0.940153	1.94709	1.12396						4	4	4	4	4	1	1	1	1	1	2	2	2	2	2
TM9S3_HUMAN	915	Q9HD45	0	TM9S3_HUMAN	TM9SF3	HUMAN	16.1827	1.75	-0.556255	-0.295868										-0.556255	-0.799658	-1.09553	-1.37077	-0.777263											1	1	1	1	1	3	3	3	3	3	1	1	1	1	1
GPC5C_HUMAN	918	Q9NQ84	0	GPC5C_HUMAN	GPRC5C	HUMAN	14.5023	2	0.523926	0.102616	0.580255	0.900904	0.236381	0.0453214	1.64946	0.425833	-0.498991	1.11857	2.37384	1.21457	-0.535178	0.171739	-0.0879222	-0.300676											4	4	4	4	4	3	3	3	3	3	1	1	1	1	1
RTN4_HUMAN	919	Q9NQC3	0	RTN4_HUMAN	RTN4	HUMAN	14.4506	0.5	-0.119684	0.850798										-0.119684	-1.09577	-0.244968	-0.257711	-0.873455											0	0	0	0	0	2	2	2	2	2	0	0	0	0	0
DDX21_HUMAN	920	Q9NR30	0	DDX21_HUMAN	DDX21	HUMAN	14.0592	3	0.256126	0.343106	0.145298	0.0282545	0.837739	1.54891	0.117048	-0.0670241	0.73831	0.0276412	0.211557	0.173549	0.410626	0.91856	0.00272139	0.7782						0.700007	0.34934	0.166452	0.510147	0.80241	2	2	2	2	2	6	6	6	6	6	0	0	0	0	0
SAR1A_HUMAN;SAR1B_HUMAN	921	Q9NR31;Q9Y6B6	0	SAR1A_HUMAN;SAR1B_HUMAN	SAR1A;SAR1B	HUMAN	10.8141	0.5	0.386221	0.657484										0.386221	0.0535279	0.711011	-0.0160487	0.766568											0	0	0	0	0	2	2	2	2	2	0	0	0	0	0
PDS5A_HUMAN;PDS5B_HUMAN	923	Q29RF7;Q9NTI5	0	PDS5A_HUMAN;PDS5B_HUMAN	PDS5A;PDS5B	HUMAN	12.9533	1.25	-0.105187	0.0385082										-0.105187	-0.363767	-0.325258	-0.273354	-0.269088											1	1	1	1	1	2	2	2	2	2	1	1	1	1	1
OLA1_HUMAN	924	Q9NTK5	0	OLA1_HUMAN	OLA1	HUMAN	12.3548	2	0.180994	-0.205555	0.800641	0.595214	0.096562	0.225327						0.180994	-0.203312	-0.139978	-0.853573	-0.485227	-0.266681	-0.436756	-0.711145	-0.327092	-1.08731	1.08583	0.111275	-0.351761	0.190525	0.491214	1	1	1	1	1	2	2	2	2	2	3	3	3	3	3
CLIC5_HUMAN	929	Q9NZA1	0	CLIC5_HUMAN	CLIC5	HUMAN	13.0431	1.5	1.80172	0.0572022	0.097949	0.938093	1.009	0.0277539	2.71728	0.864548	0.943364	0.698247	1.673	0.640167	0.301459	1.43765	1.61175	0.207502											2	2	2	2	2	4	4	4	4	4	0	0	0	0	0
MYOF_HUMAN	931	Q9NZM1	0	MYOF_HUMAN	MYOF	HUMAN	16.1855	20	-0.64853	0.227316	0.083824	0.287803	1.07663	0.540905	-0.500052	-0.217152	-0.569693	-0.456709	-0.378945	-0.159366	0.11853	-0.192434	0.198315	0.861566	-0.577355	-0.607979	-0.402716	-0.271573	-0.164195	-0.667996	-0.022117	-0.811971	-0.574357	-0.0269927	19	19	19	19	19	47	47	47	47	47	7	7	7	7	7
CHMP5_HUMAN	932	Q9NZZ3	0	CHMP5_HUMAN	CHMP5	HUMAN	11.6284	1.25	0.737795	0.691756										0.737795	0.377972	1.06973	0.292711	-0.354133											2	2	2	2	2	2	2	2	2	2	1	1	1	1	1
H2AW_HUMAN	933	Q9P0M6	0	H2AW_HUMAN	MACROH2A2	HUMAN	16.0357	3	0.932235	0.435433	0.169793	0.277456	0.770079	0.556806	0.140188	0.740096	2.15971	0.393308	0.403771	0.072182	1.04367	1.58426	-0.149043	2.14226	0.720961	-0.336171	0.63519	0.170659	2.0831	0.930687	1.59555	0.515615	0.485169	1.1391	3	3	3	3	3	3	3	3	3	3	3	3	3	3	3
FPRP_HUMAN	934	Q9P2B2	0	FPRP_HUMAN	PTGFRN	HUMAN	13.0771	1	-0.057316	-0.202847	0.958212	0.873431	0.0185386	0.0587716	0.446086	-0.20028	-0.763565	0.603676	0.109488																2	2	2	2	2	1	1	1	1	1	1	1	1	1	1
PCYOX_HUMAN	938	Q9UHG3	0	PCYOX_HUMAN	PCYOX1	HUMAN	14.4736	1	0.04799	0.46618										0.04799	-0.132294	0.333886	0.209383	0.223756											0	0	0	0	0	3	3	3	3	3	0	0	0	0	0
BAZ1B_HUMAN	940	Q9UIG0	0	BAZ1B_HUMAN	BAZ1B	HUMAN	12.9901	0.75	0.52586	0.304341										0.52586	0.402076	0.706416	0.171481	1.44829											0	0	0	0	0	2	2	2	2	2	0	0	0	0	0
LCAP_HUMAN	941	Q9UIQ6	0	LCAP_HUMAN	LNPEP	HUMAN	13.1625	0.5	0.0462018	0.338272										0.0462018	-0.077559	0.260713	0.118951	1.14887											0	0	0	0	0	2	2	2	2	2	0	0	0	0	0
PSME2_HUMAN	946	Q9UL46	0	PSME2_HUMAN	PSME2	HUMAN	12.2996	1.25	-0.159206	0.999679										-0.159206	-0.465258	0.534421	-0.370516	0.832098											2	2	2	2	2	2	2	2	2	2	0	0	0	0	0
PRP19_HUMAN	948	Q9UMS4	0	PRP19_HUMAN	PRPF19	HUMAN	15.2032	1.75	0.545687	0.83592										0.545687	-0.337166	0.498754	-0.3715	0.305701											1	1	1	1	1	4	4	4	4	4	1	1	1	1	1
BAIP2_HUMAN	951	Q9UQB8	0	BAIP2_HUMAN	BAIAP2	HUMAN	14.257	2.25	0.781306	0.0489912	0.185846	0.91217	0.730846	0.0399244	1.38068	0.839661	0.230919	1.07629	1.35166	0.69379	-0.128165	0.323065	0.231273	1.28952											4	4	4	4	4	3	3	3	3	3	1	1	1	1	1
RUVB2_HUMAN	952	Q9Y230	0	RUVB2_HUMAN	RUVBL2	HUMAN	14.9368	2	0.428749	0.10925										0.428749	-0.214559	-0.105309	0.0508475	0.0501665											2	2	2	2	2	4	4	4	4	4	0	0	0	0	0
EIF3L_HUMAN	953	Q9Y262	0	EIF3L_HUMAN	EIF3L	HUMAN	13.0307	1.75	-0.102371	-0.0648806	0.847764	0.863294	0.0717248	0.0638414						-0.102371	-0.233128	-0.147083	-0.445224	0.0209369	-0.990811	-0.147009	0.0289802	-1.03012	-0.76291						2	2	2	2	2	2	2	2	2	2	2	2	2	2	2
RUVB1_HUMAN	954	Q9Y265	0	RUVB1_HUMAN	RUVBL1	HUMAN	13.1217	1.75	1.58968	0.00243179	0.00230284	0.972451	2.63774	0.0121321						1.58968	0.695273	0.754865	0.693573	1.60543						0.496874	-0.14596	0.361807	-0.0760417	0.239592	1	1	1	1	1	3	3	3	3	3	1	1	1	1	1
NOP58_HUMAN	956	Q9Y2X3	0	NOP58_HUMAN	NOP58	HUMAN	11.9218	1.5	-0.256638	-0.666694	0.695621	0.287075	0.157627	0.542005						-0.256638	0.217781	0.243589	0.318921	0.875496						0.57672	1.28321	1.30552	-0.263942	0.826784	1	1	1	1	1	2	2	2	2	2	1	1	1	1	1
SAMH1_HUMAN	961	Q9Y3Z3	0	SAMH1_HUMAN	SAMHD1	HUMAN	13.2556	1.75	-0.814081	1.24011										-0.814081	-0.446944	0.793163	-0.823634	0.916973											0	0	0	0	0	6	6	6	6	6	0	0	0	0	0
TLN1_HUMAN	963	Q9Y490	0	TLN1_HUMAN	TLN1	HUMAN	12.4431	2	-0.135739	0.00919442	0.683228	0.974954	0.165434	0.011016	-0.36418	0.391176	0.101897	-0.153247	1.30116											-0.961821	-0.998296	-0.727268	-0.520315	-1.09012	2	2	2	2	2	1	1	1	1	1	3	3	3	3	3
JAM1_HUMAN	969	Q9Y624	0	JAM1_HUMAN	F11R	HUMAN	13.6424	2.75	-0.31715	-0.20869	0.278155	0.402737	0.555714	0.394979	-0.508271	-0.261997	-0.334718	-0.524038	-0.320685	-0.365941	0.151654	-0.639873	0.188275	-0.500174											2	2	2	2	2	4	4	4	4	4	4	4	4	4	4
COPG1_HUMAN	971	Q9Y678	0	COPG1_HUMAN	COPG1	HUMAN	12.6873	1.5	-0.772156	-0.311872	0.0318957	0.118077	1.49627	0.927836						-0.772156	-0.69283	-0.695532	-0.776814	-0.36634	-0.269825	-0.228662	0.161534	-0.438584	0.77107						2	2	2	2	2	2	2	2	2	2	2	2	2	2	2
CLIC4_HUMAN	972	Q9Y696	0	CLIC4_HUMAN	CLIC4	HUMAN	11.6871	1.25	1.21909	-1.13205	0.426509	0.495212	0.370072	0.305209	1.77666	0.589887	-0.470532	0.572987	1.13111																2	2	2	2	2	1	1	1	1	1	1	1	1	1	1
[truncated: 5 more columns]

## Sheet: Suppl_Figure1E
Genes	Venn
HNRNPA1	ExoCarta/Vesiclepedia
UPK3BL1	ExoCarta/Vesiclepedia
EIF3CL	ExoCarta/Vesiclepedia
MYO1C	This study
PSMD12	ExoCarta/Vesiclepedia
PGRMC1	ExoCarta/Vesiclepedia
CLIC1	This study
EIF3F	ExoCarta/Vesiclepedia
PES1	ExoCarta/Vesiclepedia
SDCBP	This study
NOP56	ExoCarta/Vesiclepedia
PODXL	ExoCarta/Vesiclepedia
NHERF1	ExoCarta/Vesiclepedia
SCAMP3	ExoCarta/Vesiclepedia
GIPC1	ExoCarta/Vesiclepedia
MYL12B	ExoCarta/Vesiclepedia
XPO1	ExoCarta/Vesiclepedia
ARPC1B	ExoCarta/Vesiclepedia
ARPC2	ExoCarta/Vesiclepedia
ARPC3	ExoCarta/Vesiclepedia
SLC16A3	ExoCarta/Vesiclepedia
CLDN3	ExoCarta/Vesiclepedia
DHX15	ExoCarta/Vesiclepedia
PHGDH	ExoCarta/Vesiclepedia
HNRNPR	ExoCarta/Vesiclepedia
ACTN4	This study
NARS1	ExoCarta/Vesiclepedia
SMARCA5	ExoCarta/Vesiclepedia
PPL	ExoCarta/Vesiclepedia
SYNCRIP	ExoCarta/Vesiclepedia
CTNND1	ExoCarta/Vesiclepedia
H2BC9	ExoCarta/Vesiclepedia
WDR1	ExoCarta/Vesiclepedia
PDCD6	ExoCarta/Vesiclepedia
VPS4B	ExoCarta/Vesiclepedia
MACROH2A1	ExoCarta/Vesiclepedia
FLNB	This study
BANF1	ExoCarta/Vesiclepedia
SF3B1	ExoCarta/Vesiclepedia
SNRNP200	ExoCarta/Vesiclepedia
UPK1B	ExoCarta/Vesiclepedia
IDH1	ExoCarta/Vesiclepedia
FLOT1	This study
RSL1D1	ExoCarta/Vesiclepedia
PRPF6	ExoCarta/Vesiclepedia
AP2A2	ExoCarta/Vesiclepedia
SLC34A2	ExoCarta/Vesiclepedia
SGPL1	ExoCarta/Vesiclepedia
GNA11	ExoCarta/Vesiclepedia
LY6G6C	ExoCarta/Vesiclepedia
LDHA	This study
SOD1	ExoCarta/Vesiclepedia
CP	ExoCarta/Vesiclepedia
PGK1	This study
ASS1	ExoCarta/Vesiclepedia
SERPINA1	ExoCarta/Vesiclepedia
NRAS	ExoCarta/Vesiclepedia
IGHG1	ExoCarta/Vesiclepedia
HLA-B	ExoCarta/Vesiclepedia
HLA-DRA	ExoCarta/Vesiclepedia
HLA-DRB1	ExoCarta/Vesiclepedia
CRYAB	ExoCarta/Vesiclepedia
LMNA	ExoCarta/Vesiclepedia
FN1	This study
CXCL10	ExoCarta/Vesiclepedia
TFRC	This study
TF	ExoCarta/Vesiclepedia
ALDOA	This study
CSTB	ExoCarta/Vesiclepedia
ANXA1	This study
SOD2	ExoCarta/Vesiclepedia
THY1	ExoCarta/Vesiclepedia
CD74	ExoCarta/Vesiclepedia
GAPDH	This study
HLA-A	This study
CAPNS1	ExoCarta/Vesiclepedia
HSPB1	ExoCarta/Vesiclepedia
RPN1	ExoCarta/Vesiclepedia
RPN2	ExoCarta/Vesiclepedia
GNAI2	This study
ATP1A1	This study
ATP1B1	ExoCarta/Vesiclepedia
SLC25A5	ExoCarta/Vesiclepedia
MPO	ExoCarta/Vesiclepedia
ALPL	ExoCarta/Vesiclepedia
ALPP	ExoCarta/Vesiclepedia
ICAM1	ExoCarta/Vesiclepedia
RPLP2	ExoCarta/Vesiclepedia
RPLP0	ExoCarta/Vesiclepedia
SSB	ExoCarta/Vesiclepedia
ITGB1	This study
KRT18	ExoCarta/Vesiclepedia
ATP5F1B	ExoCarta/Vesiclepedia
S100A6	ExoCarta/Vesiclepedia
ENO1	This study
GPI	This study
NPM1	ExoCarta/Vesiclepedia
TPM3	ExoCarta/Vesiclepedia
ITGAV	ExoCarta/Vesiclepedia
H2BC17	ExoCarta/Vesiclepedia
EPHX1	ExoCarta/Vesiclepedia
LDHB	This study
P4HB	ExoCarta/Vesiclepedia
CTSD	ExoCarta/Vesiclepedia
ANXA2	This study
CAPN1	ExoCarta/Vesiclepedia
TUBB	ExoCarta/Vesiclepedia
EPRS1	ExoCarta/Vesiclepedia
HSP90AA1	This study
HNRNPCL1	ExoCarta/Vesiclepedia
YES1	ExoCarta/Vesiclepedia
ANXA6	This study
CD55	ExoCarta/Vesiclepedia
SLC3A2	This study
HSP90AB1	This study
MME	ExoCarta/Vesiclepedia
VIM	ExoCarta/Vesiclepedia
RPS17	ExoCarta/Vesiclepedia
GNAI3	ExoCarta/Vesiclepedia
ANXA5	This study
RPSA	ExoCarta/Vesiclepedia
CD63	ExoCarta/Vesiclepedia
GSTP1	ExoCarta/Vesiclepedia
LGALS1	ExoCarta/Vesiclepedia
ANXA4	This study
CNP	ExoCarta/Vesiclepedia
SNRPA1	ExoCarta/Vesiclepedia
TACSTD2	ExoCarta/Vesiclepedia
PARP1	ExoCarta/Vesiclepedia
H2AZ1	ExoCarta/Vesiclepedia
UBB	ExoCarta/Vesiclepedia
HSPA1A	This study
CALM1	ExoCarta/Vesiclepedia
RRAS	ExoCarta/Vesiclepedia
HLA-C	ExoCarta/Vesiclepedia
H1-4	ExoCarta/Vesiclepedia
TXN	ExoCarta/Vesiclepedia
HSPD1	ExoCarta/Vesiclepedia
CLU	ExoCarta/Vesiclepedia
HSPA5	This study
HSPA8	This study
SLC2A1	ExoCarta/Vesiclepedia
SLC2A3	ExoCarta/Vesiclepedia
LAMP1	This study
TOP1	ExoCarta/Vesiclepedia
TOP2A	ExoCarta/Vesiclepedia
IMPDH2	ExoCarta/Vesiclepedia
CKB	ExoCarta/Vesiclepedia
ANXA3	ExoCarta/Vesiclepedia
XRCC6	ExoCarta/Vesiclepedia
XRCC5	ExoCarta/Vesiclepedia
LAMP2	ExoCarta/Vesiclepedia
EEF2	This study
PDIA4	ExoCarta/Vesiclepedia
CD59	ExoCarta/Vesiclepedia
MIF	ExoCarta/Vesiclepedia
CPM	ExoCarta/Vesiclepedia
PKM	This study
HSP90B1	ExoCarta/Vesiclepedia
SNRPB	ExoCarta/Vesiclepedia
HNRNPL	ExoCarta/Vesiclepedia
DARS1	ExoCarta/Vesiclepedia
JUP	ExoCarta/Vesiclepedia
ANPEP	ExoCarta/Vesiclepedia
EZR	This study
RPS2	ExoCarta/Vesiclepedia
DSP	ExoCarta/Vesiclepedia
MUC1	ExoCarta/Vesiclepedia
EPCAM	ExoCarta/Vesiclepedia
POR	ExoCarta/Vesiclepedia
ATP2A1	ExoCarta/Vesiclepedia
DDX5	ExoCarta/Vesiclepedia
PFKL	ExoCarta/Vesiclepedia
PSMC3	ExoCarta/Vesiclepedia
TCP1	This study
ARF4	ExoCarta/Vesiclepedia
RPL7	ExoCarta/Vesiclepedia
VCL	This study
ITGB6	ExoCarta/Vesiclepedia
SON	ExoCarta/Vesiclepedia
RPL17	ExoCarta/Vesiclepedia
PGAM2	ExoCarta/Vesiclepedia
NCL	ExoCarta/Vesiclepedia
ANXA7	This study
RAB6A	ExoCarta/Vesiclepedia
MX1	ExoCarta/Vesiclepedia
M6PR	ExoCarta/Vesiclepedia
LMNB1	ExoCarta/Vesiclepedia
FLNA	This study
CD9	This study
TGM2	ExoCarta/Vesiclepedia
FBL	ExoCarta/Vesiclepedia
UBA1	This study
NME2	ExoCarta/Vesiclepedia
HNRNPA2B1	ExoCarta/Vesiclepedia
TGM1	ExoCarta/Vesiclepedia
SFPQ	ExoCarta/Vesiclepedia
PPIB	ExoCarta/Vesiclepedia
RPS3	ExoCarta/Vesiclepedia
AHCY	This study
CFL1	This study
ATP2B4	ExoCarta/Vesiclepedia
RPS12	ExoCarta/Vesiclepedia
ATP5F1A	ExoCarta/Vesiclepedia
S100P	ExoCarta/Vesiclepedia
ITGA3	ExoCarta/Vesiclepedia
MSN	This study
U2AF2	ExoCarta/Vesiclepedia
RPL13	ExoCarta/Vesiclepedia
PTBP1	ExoCarta/Vesiclepedia
TARS1	ExoCarta/Vesiclepedia
VARS1	ExoCarta/Vesiclepedia
EEF1G	This study
STOM	ExoCarta/Vesiclepedia
YWHAQ	This study
RPL10	ExoCarta/Vesiclepedia
CD82	ExoCarta/Vesiclepedia
CALR	ExoCarta/Vesiclepedia
CANX	ExoCarta/Vesiclepedia
CRABP2	ExoCarta/Vesiclepedia
TKT	This study
PML	ExoCarta/Vesiclepedia
MARCKS	ExoCarta/Vesiclepedia
ERP29	ExoCarta/Vesiclepedia
PRDX6	ExoCarta/Vesiclepedia
BLVRB	ExoCarta/Vesiclepedia
PRDX5	ExoCarta/Vesiclepedia
DDT	ExoCarta/Vesiclepedia
ECHS1	ExoCarta/Vesiclepedia
PEBP1	ExoCarta/Vesiclepedia
PDIA3	ExoCarta/Vesiclepedia
PPP2R1A	ExoCarta/Vesiclepedia
SRI	ExoCarta/Vesiclepedia
ATIC	ExoCarta/Vesiclepedia
HNRNPH3	ExoCarta/Vesiclepedia
HNRNPH1	ExoCarta/Vesiclepedia
YWHAB	This study
STIP1	ExoCarta/Vesiclepedia
S100A11	ExoCarta/Vesiclepedia
PRDX2	This study
RPL9	ExoCarta/Vesiclepedia
HSPA4	ExoCarta/Vesiclepedia
CTNNA1	ExoCarta/Vesiclepedia
CTNNB1	ExoCarta/Vesiclepedia
RDX	This study
MYH9	This study
MYH10	ExoCarta/Vesiclepedia
COPB2	ExoCarta/Vesiclepedia
BSG	This study
DEK	ExoCarta/Vesiclepedia
PSMC2	ExoCarta/Vesiclepedia
RPL4	ExoCarta/Vesiclepedia
PGM1	ExoCarta/Vesiclepedia
SRP14	ExoCarta/Vesiclepedia
TAGLN2	ExoCarta/Vesiclepedia
TALDO1	ExoCarta/Vesiclepedia
RBMX	ExoCarta/Vesiclepedia
ATP6V1A	ExoCarta/Vesiclepedia
EIF4A3	ExoCarta/Vesiclepedia
RPS19	ExoCarta/Vesiclepedia
RPL3	ExoCarta/Vesiclepedia
DDOST	ExoCarta/Vesiclepedia
CCT6A	This study
RPL13A	ExoCarta/Vesiclepedia
MDH2	ExoCarta/Vesiclepedia
HADHA	ExoCarta/Vesiclepedia
EIF2S3	ExoCarta/Vesiclepedia
GARS1	ExoCarta/Vesiclepedia
IARS1	ExoCarta/Vesiclepedia
STAT1	ExoCarta/Vesiclepedia
MATR3	ExoCarta/Vesiclepedia
SSR1	ExoCarta/Vesiclepedia
VDAC2	ExoCarta/Vesiclepedia
USP5	ExoCarta/Vesiclepedia
NSF	ExoCarta/Vesiclepedia
RPL5	ExoCarta/Vesiclepedia
RPL21	ExoCarta/Vesiclepedia
RPL28	ExoCarta/Vesiclepedia
RPS9	ExoCarta/Vesiclepedia
RPS5	ExoCarta/Vesiclepedia
IQGAP1	This study
CAPZB	ExoCarta/Vesiclepedia
CCT5	This study
RPL34	ExoCarta/Vesiclepedia
LMAN1	ExoCarta/Vesiclepedia
FASN	This study
CCT3	This study
AARS1	ExoCarta/Vesiclepedia
SARS1	ExoCarta/Vesiclepedia
TMED10	ExoCarta/Vesiclepedia
RBM25	ExoCarta/Vesiclepedia
GMPS	ExoCarta/Vesiclepedia
CRIP1	ExoCarta/Vesiclepedia
GDI2	This study
SERPINH1	ExoCarta/Vesiclepedia
ST13	ExoCarta/Vesiclepedia
BCAM	ExoCarta/Vesiclepedia
RPL14	ExoCarta/Vesiclepedia
CCT8	This study
CCT4	This study
ANXA11	This study
RAB5C	This study
RAB7A	This study
RAB13	ExoCarta/Vesiclepedia
SMARCA2	ExoCarta/Vesiclepedia
BCAP31	ExoCarta/Vesiclepedia
HNRNPA3	ExoCarta/Vesiclepedia
PGD	ExoCarta/Vesiclepedia
HNRNPM	ExoCarta/Vesiclepedia
HNRNPF	ExoCarta/Vesiclepedia
CAPZA1	ExoCarta/Vesiclepedia
CRIP2	ExoCarta/Vesiclepedia
COPA	ExoCarta/Vesiclepedia
IST1	ExoCarta/Vesiclepedia
SUB1	ExoCarta/Vesiclepedia
ATP1B3	ExoCarta/Vesiclepedia
NAPA	ExoCarta/Vesiclepedia
CSE1L	ExoCarta/Vesiclepedia
VCP	This study
ADAR	ExoCarta/Vesiclepedia
HNRNPH2	ExoCarta/Vesiclepedia
EIF3B	ExoCarta/Vesiclepedia
CLDN6	ExoCarta/Vesiclepedia
MTPN	ExoCarta/Vesiclepedia
DEFA1	ExoCarta/Vesiclepedia
ARPC4	ExoCarta/Vesiclepedia
CD81	This study
TPI1	This study
MYL6	ExoCarta/Vesiclepedia
ACTB	This study
EIF4A1	This study
S100A10	ExoCarta/Vesiclepedia
CDC42	This study
DSTN	ExoCarta/Vesiclepedia
RAB2A	ExoCarta/Vesiclepedia
RAB5B	ExoCarta/Vesiclepedia
RAB10	This study
RAB14	This study
ACTR3	ExoCarta/Vesiclepedia
ACTR2	ExoCarta/Vesiclepedia
ARF3	ExoCarta/Vesiclepedia
RAP1B	This study
RPS3A	ExoCarta/Vesiclepedia
RPL15	ExoCarta/Vesiclepedia
RPL27	ExoCarta/Vesiclepedia
RHOC	ExoCarta/Vesiclepedia
HSPE1	ExoCarta/Vesiclepedia
HNRNPK	ExoCarta/Vesiclepedia
YWHAG	This study
RPS7	ExoCarta/Vesiclepedia
PPP1CA	ExoCarta/Vesiclepedia
PSMC1	ExoCarta/Vesiclepedia
PSMC5	ExoCarta/Vesiclepedia
RPS8	ExoCarta/Vesiclepedia
RPS15A	ExoCarta/Vesiclepedia
RPS16	ExoCarta/Vesiclepedia
YWHAE	This study
RPS14	ExoCarta/Vesiclepedia
RPS23	ExoCarta/Vesiclepedia
RPS18	ExoCarta/Vesiclepedia
RPS13	ExoCarta/Vesiclepedia
RPS11	ExoCarta/Vesiclepedia
SNRPD3	ExoCarta/Vesiclepedia
ARF6	ExoCarta/Vesiclepedia
PSMC6	ExoCarta/Vesiclepedia
RPL7A	ExoCarta/Vesiclepedia
RAB11A	ExoCarta/Vesiclepedia
RPS4X	ExoCarta/Vesiclepedia
RPL23A	ExoCarta/Vesiclepedia
RPS6	ExoCarta/Vesiclepedia
H4C1	ExoCarta/Vesiclepedia
RAN	This study
RPL23	ExoCarta/Vesiclepedia
RPS24	ExoCarta/Vesiclepedia
RPS25	ExoCarta/Vesiclepedia
GNB1	This study
GNB2	This study
RPL30	ExoCarta/Vesiclepedia
RPL10A	ExoCarta/Vesiclepedia
RPL32	ExoCarta/Vesiclepedia
RPL11	ExoCarta/Vesiclepedia
RPL8	ExoCarta/Vesiclepedia
PPIA	This study
RAC2	ExoCarta/Vesiclepedia
AP2B1	ExoCarta/Vesiclepedia
GNAS	This study
YWHAZ	This study
EIF5A	ExoCarta/Vesiclepedia
RACK1	ExoCarta/Vesiclepedia
TPM4	ExoCarta/Vesiclepedia
EEF1A1	This study
TUBA1B	ExoCarta/Vesiclepedia
TUBB4A	ExoCarta/Vesiclepedia
GTF2I	ExoCarta/Vesiclepedia
CCT2	This study
PRKDC	ExoCarta/Vesiclepedia
BASP1	ExoCarta/Vesiclepedia
DCD	ExoCarta/Vesiclepedia
RPL24	ExoCarta/Vesiclepedia
RPL36A	ExoCarta/Vesiclepedia
RPL19	ExoCarta/Vesiclepedia
SRSF3	ExoCarta/Vesiclepedia
CYCS	ExoCarta/Vesiclepedia
SLC25A3	ExoCarta/Vesiclepedia
CLTC	This study
HNRNPU	ExoCarta/Vesiclepedia
SPTBN1	ExoCarta/Vesiclepedia
CAP1	This study
PFKP	ExoCarta/Vesiclepedia
RPL18A	ExoCarta/Vesiclepedia
FKBP4	ExoCarta/Vesiclepedia
RPL6	ExoCarta/Vesiclepedia
SSBP1	ExoCarta/Vesiclepedia
YWHAH	ExoCarta/Vesiclepedia
GFPT1	ExoCarta/Vesiclepedia
PSME1	ExoCarta/Vesiclepedia
PRDX1	This study
RPL18	ExoCarta/Vesiclepedia
CKAP4	ExoCarta/Vesiclepedia
DHX9	ExoCarta/Vesiclepedia
LGALS3BP	This study
CD47	ExoCarta/Vesiclepedia
AHNAK	ExoCarta/Vesiclepedia
BST2	ExoCarta/Vesiclepedia
ILF2	ExoCarta/Vesiclepedia
ILF3	ExoCarta/Vesiclepedia
LMAN2	ExoCarta/Vesiclepedia
ECH1	ExoCarta/Vesiclepedia
HNRNPA0	ExoCarta/Vesiclepedia
TRIM28	ExoCarta/Vesiclepedia
G3BP1	ExoCarta/Vesiclepedia
MSLN	ExoCarta/Vesiclepedia
DDX39A	ExoCarta/Vesiclepedia
HNRNPD	ExoCarta/Vesiclepedia
SCARB2	ExoCarta/Vesiclepedia
EIF3A	ExoCarta/Vesiclepedia
DPYSL3	ExoCarta/Vesiclepedia
DYNC1H1	ExoCarta/Vesiclepedia
EIF4A2	ExoCarta/Vesiclepedia
GANAB	ExoCarta/Vesiclepedia
MVP	This study
EFTUD2	ExoCarta/Vesiclepedia
PDIA6	ExoCarta/Vesiclepedia
PLEC	ExoCarta/Vesiclepedia
PPA1	ExoCarta/Vesiclepedia
PTGES3	ExoCarta/Vesiclepedia
NONO	ExoCarta/Vesiclepedia
TMED2	ExoCarta/Vesiclepedia
PCBP1	ExoCarta/Vesiclepedia
PCBP2	ExoCarta/Vesiclepedia
SLC1A5	ExoCarta/Vesiclepedia
SYPL1	ExoCarta/Vesiclepedia
FSCN1	ExoCarta/Vesiclepedia
IFI16	ExoCarta/Vesiclepedia
H2AC20	ExoCarta/Vesiclepedia
HNRNPUL2	ExoCarta/Vesiclepedia
HP1BP3	ExoCarta/Vesiclepedia
BROX	ExoCarta/Vesiclepedia
LAMTOR1	ExoCarta/Vesiclepedia
PRPF8	ExoCarta/Vesiclepedia
H3C15	ExoCarta/Vesiclepedia
SND1	ExoCarta/Vesiclepedia
EIF3M	ExoCarta/Vesiclepedia
CYFIP1	ExoCarta/Vesiclepedia
CHMP1B	ExoCarta/Vesiclepedia
MYH14	ExoCarta/Vesiclepedia
VTCN1	ExoCarta/Vesiclepedia
CAND1	ExoCarta/Vesiclepedia
LSR	ExoCarta/Vesiclepedia
SLC44A2	ExoCarta/Vesiclepedia
CHERP	ExoCarta/Vesiclepedia
PELP1	ExoCarta/Vesiclepedia
GPRC5A	ExoCarta/Vesiclepedia
HM13	ExoCarta/Vesiclepedia
DTX3L	ExoCarta/Vesiclepedia
BRIX1	ExoCarta/Vesiclepedia
EPS8L1	ExoCarta/Vesiclepedia
PDCD6IP	This study
MUC16	ExoCarta/Vesiclepedia
TTN	ExoCarta/Vesiclepedia
SMPDL3B	ExoCarta/Vesiclepedia
FAM3C	ExoCarta/Vesiclepedia
NDRG1	ExoCarta/Vesiclepedia
HSPH1	ExoCarta/Vesiclepedia
GCN1	ExoCarta/Vesiclepedia
DDX17	ExoCarta/Vesiclepedia
ERGIC1	ExoCarta/Vesiclepedia
S100A16	ExoCarta/Vesiclepedia
RBM14	ExoCarta/Vesiclepedia
VPS35	ExoCarta/Vesiclepedia
NIBAN2	ExoCarta/Vesiclepedia
PARK7	ExoCarta/Vesiclepedia
VAT1	ExoCarta/Vesiclepedia
S100A13	ExoCarta/Vesiclepedia
TM9SF2	ExoCarta/Vesiclepedia
TSG101	This study
CPNE1	ExoCarta/Vesiclepedia
CCT7	ExoCarta/Vesiclepedia
MYBBP1A	ExoCarta/Vesiclepedia
CORO1B	ExoCarta/Vesiclepedia
ANP32E	ExoCarta/Vesiclepedia
TMED9	ExoCarta/Vesiclepedia
ITPA	ExoCarta/Vesiclepedia
GTPBP4	ExoCarta/Vesiclepedia
RAB1B	ExoCarta/Vesiclepedia
SLK	ExoCarta/Vesiclepedia
EHD1	This study
EPS8L2	ExoCarta/Vesiclepedia
VPS37B	ExoCarta/Vesiclepedia
S100A14	ExoCarta/Vesiclepedia
TM9SF3	ExoCarta/Vesiclepedia
GPRC5C	ExoCarta/Vesiclepedia
RTN4	ExoCarta/Vesiclepedia
DDX21	ExoCarta/Vesiclepedia
SAR1A	ExoCarta/Vesiclepedia
PDS5A	ExoCarta/Vesiclepedia
OLA1	ExoCarta/Vesiclepedia
CLIC5	ExoCarta/Vesiclepedia
MYOF	ExoCarta/Vesiclepedia
CHMP5	ExoCarta/Vesiclepedia
MACROH2A2	ExoCarta/Vesiclepedia
PTGFRN	ExoCarta/Vesiclepedia
PCYOX1	ExoCarta/Vesiclepedia
BAZ1B	ExoCarta/Vesiclepedia
LNPEP	ExoCarta/Vesiclepedia
PSME2	ExoCarta/Vesiclepedia
PRPF19	ExoCarta/Vesiclepedia
BAIAP2	ExoCarta/Vesiclepedia
RUVBL2	ExoCarta/Vesiclepedia
EIF3L	ExoCarta/Vesiclepedia
RUVBL1	ExoCarta/Vesiclepedia
NOP58	ExoCarta/Vesiclepedia
SAMHD1	ExoCarta/Vesiclepedia
TLN1	This study
F11R	ExoCarta/Vesiclepedia
COPG1	ExoCarta/Vesiclepedia
CLIC4	ExoCarta/Vesiclepedia

## Sheet: Suppl_Figure3B
Protein	Group
rps15a	all three
slc25a3	all three
sod2	all three
actb	this study + Quiralte et al 2024
actn4	this study + Quiralte et al 2024
actr2	this study + Quiralte et al 2024
actr3	this study + Quiralte et al 2024
ahcy	this study + Quiralte et al 2024
ahnak	this study + Quiralte et al 2024
aldoa	this study + Quiralte et al 2024
alpl	this study + Quiralte et al 2024
alpp	this study + Quiralte et al 2024
anpep	this study + Quiralte et al 2024
anxa1	this study + Quiralte et al 2024
anxa11	this study + Quiralte et al 2024
anxa2	this study + Quiralte et al 2024
anxa3	this study + Quiralte et al 2024
anxa4	this study + Quiralte et al 2024
anxa5	this study + Quiralte et al 2024
anxa6	this study + Quiralte et al 2024
anxa7	this study + Quiralte et al 2024
ap2b1	this study + Quiralte et al 2024
arf3	this study + Quiralte et al 2024
arf4	this study + Quiralte et al 2024
arf6	this study + Quiralte et al 2024
arpc1b	this study + Quiralte et al 2024
arpc2	this study + Quiralte et al 2024
arpc4	this study + Quiralte et al 2024
ass1	this study + Quiralte et al 2024
atp1a1	this study + Quiralte et al 2024
atp1b1	this study + Quiralte et al 2024
atp1b3	this study + Quiralte et al 2024
atp2a1	this study + Quiralte et al 2024
atp5f1a	this study + Quiralte et al 2024
atp5f1b	this study + Quiralte et al 2024
atp6v1a	this study + Quiralte et al 2024
baiap2	this study + Quiralte et al 2024
basp1	this study + Quiralte et al 2024
bcam	this study + Quiralte et al 2024
bcap31	this study + Quiralte et al 2024
blvrb	this study + Quiralte et al 2024
brox	this study + Quiralte et al 2024
bsg	this study + Quiralte et al 2024
bst2	this study + Quiralte et al 2024
calr	this study + Quiralte et al 2024
cand1	this study + Quiralte et al 2024
canx	this study + Quiralte et al 2024
cap1	this study + Quiralte et al 2024
capn1	this study + Quiralte et al 2024
capns1	this study + Quiralte et al 2024
capza1	this study + Quiralte et al 2024
cct2	this study + Quiralte et al 2024
cct3	this study + Quiralte et al 2024
cct4	this study + Quiralte et al 2024
cct5	this study + Quiralte et al 2024
cct6a	this study + Quiralte et al 2024
cct7	this study + Quiralte et al 2024
cct8	this study + Quiralte et al 2024
cd47	this study + Quiralte et al 2024
cd55	this study + Quiralte et al 2024
cd59	this study + Quiralte et al 2024
cd63	this study + Quiralte et al 2024
cd81	this study + Quiralte et al 2024
cd82	this study + Quiralte et al 2024
cd9	this study + Quiralte et al 2024
cdc42	this study + Quiralte et al 2024
cfl1	this study + Quiralte et al 2024
chmp1b	this study + Quiralte et al 2024
chmp5	this study + Quiralte et al 2024
ckap4	this study + Quiralte et al 2024
ckb	this study + Quiralte et al 2024
cldn3	this study + Quiralte et al 2024
cldn6	this study + Quiralte et al 2024
clic1	this study + Quiralte et al 2024
clic4	this study + Quiralte et al 2024
clic5	this study + Quiralte et al 2024
cltc	this study + Quiralte et al 2024
clu	this study + Quiralte et al 2024
cnp	this study + Quiralte et al 2024
copa	this study + Quiralte et al 2024
copb2	this study + Quiralte et al 2024
copg1	this study + Quiralte et al 2024
cp	this study + Quiralte et al 2024
cpm	this study + Quiralte et al 2024
cpne1	this study + Quiralte et al 2024
crabp2	this study + Quiralte et al 2024
crip1	this study + Quiralte et al 2024
crip2	this study + Quiralte et al 2024
cryab	this study + Quiralte et al 2024
cstb	this study + Quiralte et al 2024
ctnna1	this study + Quiralte et al 2024
ctnnb1	this study + Quiralte et al 2024
ctnnd1	this study + Quiralte et al 2024
ctsd	this study + Quiralte et al 2024
cyfip1	this study + Quiralte et al 2024
dars1	this study + Quiralte et al 2024
dcd	this study + Quiralte et al 2024
ddost	this study + Quiralte et al 2024
dhx9	this study + Quiralte et al 2024
dpysl3	this study + Quiralte et al 2024
dsp	this study + Quiralte et al 2024
dstn	this study + Quiralte et al 2024
dync1h1	this study + Quiralte et al 2024
eef1a1	this study + Quiralte et al 2024
eef1g	this study + Quiralte et al 2024
eef2	this study + Quiralte et al 2024
ehd1	this study + Quiralte et al 2024
eif3a	this study + Quiralte et al 2024
eif3b	this study + Quiralte et al 2024
eif3cl	this study + Quiralte et al 2024
eif3f	this study + Quiralte et al 2024
eif3m	this study + Quiralte et al 2024
eif4a2	this study + Quiralte et al 2024
eif5a	this study + Quiralte et al 2024
eno1	this study + Quiralte et al 2024
epcam	this study + Quiralte et al 2024
ephx1	this study + Quiralte et al 2024
eprs1	this study + Quiralte et al 2024
eps8l1	this study + Quiralte et al 2024
eps8l2	this study + Quiralte et al 2024
ergic1	this study + Quiralte et al 2024
erp29	this study + Quiralte et al 2024
ezr	this study + Quiralte et al 2024
f11r	this study + Quiralte et al 2024
fam3c	this study + Quiralte et al 2024
fasn	this study + Quiralte et al 2024
flna	this study + Quiralte et al 2024
flnb	this study + Quiralte et al 2024
flot1	this study + Quiralte et al 2024
fscn1	this study + Quiralte et al 2024
ganab	this study + Quiralte et al 2024
gapdh	this study + Quiralte et al 2024
gdi2	this study + Quiralte et al 2024
gna11	this study + Quiralte et al 2024
gnai2	this study + Quiralte et al 2024
gnai3	this study + Quiralte et al 2024
gnas	this study + Quiralte et al 2024
gnb1	this study + Quiralte et al 2024
gnb2	this study + Quiralte et al 2024
gpi	this study + Quiralte et al 2024
gprc5a	this study + Quiralte et al 2024
gprc5c	this study + Quiralte et al 2024
gstp1	this study + Quiralte et al 2024
h4c1	this study + Quiralte et al 2024
hadha	this study + Quiralte et al 2024
hla-b	this study + Quiralte et al 2024
hla-c	this study + Quiralte et al 2024
hla-dra	this study + Quiralte et al 2024
hla-drb1	this study + Quiralte et al 2024
hm13	this study + Quiralte et al 2024
hnrnpd	this study + Quiralte et al 2024
hnrnph1	this study + Quiralte et al 2024
hnrnpk	this study + Quiralte et al 2024
hnrnpm	this study + Quiralte et al 2024
hnrnpu	this study + Quiralte et al 2024
hnrnpul2	this study + Quiralte et al 2024
hsp90aa1	this study + Quiralte et al 2024
hsp90ab1	this study + Quiralte et al 2024
hsp90b1	this study + Quiralte et al 2024
hspa4	this study + Quiralte et al 2024
hspa5	this study + Quiralte et al 2024
hspa8	this study + Quiralte et al 2024
hspb1	this study + Quiralte et al 2024
hspd1	this study + Quiralte et al 2024
hspe1	this study + Quiralte et al 2024
iars1	this study + Quiralte et al 2024
icam1	this study + Quiralte et al 2024
idh1	this study + Quiralte et al 2024
ighg1	this study + Quiralte et al 2024
impdh2	this study + Quiralte et al 2024
iqgap1	this study + Quiralte et al 2024
ist1	this study + Quiralte et al 2024
itga3	this study + Quiralte et al 2024
itgav	this study + Quiralte et al 2024
itgb1	this study + Quiralte et al 2024
itpa	this study + Quiralte et al 2024
jup	this study + Quiralte et al 2024
krt18	this study + Quiralte et al 2024
lamp1	this study + Quiralte et al 2024
ldha	this study + Quiralte et al 2024
ldhb	this study + Quiralte et al 2024
lgals1	this study + Quiralte et al 2024
lgals3bp	this study + Quiralte et al 2024
lman1	this study + Quiralte et al 2024
lman2	this study + Quiralte et al 2024
lmna	this study + Quiralte et al 2024
lmnb1	this study + Quiralte et al 2024
lnpep	this study + Quiralte et al 2024
m6pr	this study + Quiralte et al 2024
macroh2a1	this study + Quiralte et al 2024
marcks	this study + Quiralte et al 2024
matr3	this study + Quiralte et al 2024
mdh2	this study + Quiralte et al 2024
mif	this study + Quiralte et al 2024
mpo	this study + Quiralte et al 2024
msn	this study + Quiralte et al 2024
muc1	this study + Quiralte et al 2024
muc16	this study + Quiralte et al 2024
mvp	this study + Quiralte et al 2024
mx1	this study + Quiralte et al 2024
myh10	this study + Quiralte et al 2024
myh14	this study + Quiralte et al 2024
myh9	this study + Quiralte et al 2024
myl12b	this study + Quiralte et al 2024
myl6	this study + Quiralte et al 2024
myo1c	this study + Quiralte et al 2024
myof	this study + Quiralte et al 2024
napa	this study + Quiralte et al 2024
ncl	this study + Quiralte et al 2024
ndrg1	this study + Quiralte et al 2024
nherf1	this study + Quiralte et al 2024
niban2	this study + Quiralte et al 2024
npm1	this study + Quiralte et al 2024
p4hb	this study + Quiralte et al 2024
park7	this study + Quiralte et al 2024
pcbp1	this study + Quiralte et al 2024
pcyox1	this study + Quiralte et al 2024
pdcd6	this study + Quiralte et al 2024
pdcd6ip	this study + Quiralte et al 2024
pdia3	this study + Quiralte et al 2024
pdia4	this study + Quiralte et al 2024
pdia6	this study + Quiralte et al 2024
pebp1	this study + Quiralte et al 2024
pfkl	this study + Quiralte et al 2024
pfkp	this study + Quiralte et al 2024
pgd	this study + Quiralte et al 2024
pgk1	this study + Quiralte et al 2024
pgm1	this study + Quiralte et al 2024
pgrmc1	this study + Quiralte et al 2024
phgdh	this study + Quiralte et al 2024
pkm	this study + Quiralte et al 2024
plec	this study + Quiralte et al 2024
podxl	this study + Quiralte et al 2024
por	this study + Quiralte et al 2024
ppa1	this study + Quiralte et al 2024
ppia	this study + Quiralte et al 2024
ppib	this study + Quiralte et al 2024
ppl	this study + Quiralte et al 2024
ppp1ca	this study + Quiralte et al 2024
ppp2r1a	this study + Quiralte et al 2024
prdx1	this study + Quiralte et al 2024
prdx2	this study + Quiralte et al 2024
prdx5	this study + Quiralte et al 2024
prdx6	this study + Quiralte et al 2024
prkdc	this study + Quiralte et al 2024
prpf8	this study + Quiralte et al 2024
psmc2	this study + Quiralte et al 2024
psmc3	this study + Quiralte et al 2024
psmc5	this study + Quiralte et al 2024
psmc6	this study + Quiralte et al 2024
psme1	this study + Quiralte et al 2024
psme2	this study + Quiralte et al 2024
ptbp1	this study + Quiralte et al 2024
ptges3	this study + Quiralte et al 2024
ptgfrn	this study + Quiralte et al 2024
rab10	this study + Quiralte et al 2024
rab11a	this study + Quiralte et al 2024
rab13	this study + Quiralte et al 2024
rab14	this study + Quiralte et al 2024
rab1b	this study + Quiralte et al 2024
rab2a	this study + Quiralte et al 2024
rab5b	this study + Quiralte et al 2024
rab5c	this study + Quiralte et al 2024
rab6a	this study + Quiralte et al 2024
rab7a	this study + Quiralte et al 2024
rac2	this study + Quiralte et al 2024
rack1	this study + Quiralte et al 2024
ran	this study + Quiralte et al 2024
rap1b	this study + Quiralte et al 2024
rdx	this study + Quiralte et al 2024
rhoc	this study + Quiralte et al 2024
rpl10	this study + Quiralte et al 2024
rpl10a	this study + Quiralte et al 2024
rpl11	this study + Quiralte et al 2024
rpl13	this study + Quiralte et al 2024
rpl13a	this study + Quiralte et al 2024
rpl14	this study + Quiralte et al 2024
rpl15	this study + Quiralte et al 2024
rpl17	this study + Quiralte et al 2024
rpl18	this study + Quiralte et al 2024
rpl18a	this study + Quiralte et al 2024
rpl19	this study + Quiralte et al 2024
rpl21	this study + Quiralte et al 2024
rpl23	this study + Quiralte et al 2024
rpl24	this study + Quiralte et al 2024
rpl27	this study + Quiralte et al 2024
rpl28	this study + Quiralte et al 2024
rpl3	this study + Quiralte et al 2024
rpl32	this study + Quiralte et al 2024
rpl34	this study + Quiralte et al 2024
rpl36a	this study + Quiralte et al 2024
rpl4	this study + Quiralte et al 2024
rpl5	this study + Quiralte et al 2024
rpl6	this study + Quiralte et al 2024
rpl7	this study + Quiralte et al 2024
rpl7a	this study + Quiralte et al 2024
rpl8	this study + Quiralte et al 2024
rpl9	this study + Quiralte et al 2024
rplp0	this study + Quiralte et al 2024
rpn1	this study + Quiralte et al 2024
rpn2	this study + Quiralte et al 2024
rps11	this study + Quiralte et al 2024
rps12	this study + Quiralte et al 2024
rps13	this study + Quiralte et al 2024
rps14	this study + Quiralte et al 2024
rps16	this study + Quiralte et al 2024
rps18	this study + Quiralte et al 2024
rps2	this study + Quiralte et al 2024
rps23	this study + Quiralte et al 2024
rps24	this study + Quiralte et al 2024
rps3	this study + Quiralte et al 2024
rps3a	this study + Quiralte et al 2024
rps4x	this study + Quiralte et al 2024
rps5	this study + Quiralte et al 2024
rps6	this study + Quiralte et al 2024
rps8	this study + Quiralte et al 2024
rps9	this study + Quiralte et al 2024
rpsa	this study + Quiralte et al 2024
rras	this study + Quiralte et al 2024
rtn4	this study + Quiralte et al 2024
ruvbl1	this study + Quiralte et al 2024
ruvbl2	this study + Quiralte et al 2024
s100a10	this study + Quiralte et al 2024
s100a11	this study + Quiralte et al 2024
s100a16	this study + Quiralte et al 2024
s100a6	this study + Quiralte et al 2024
sar1a	this study + Quiralte et al 2024
scamp3	this study + Quiralte et al 2024
scarb2	this study + Quiralte et al 2024
sdcbp	this study + Quiralte et al 2024
serpina1	this study + Quiralte et al 2024
serpinh1	this study + Quiralte et al 2024
slc1a5	this study + Quiralte et al 2024
slc25a5	this study + Quiralte et al 2024
slc2a1	this study + Quiralte et al 2024
slc2a3	this study + Quiralte et al 2024
slc34a2	this study + Quiralte et al 2024
slc3a2	this study + Quiralte et al 2024
slc44a2	this study + Quiralte et al 2024
slk	this study + Quiralte et al 2024
smpdl3b	this study + Quiralte et al 2024
snrnp200	this study + Quiralte et al 2024
sod1	this study + Quiralte et al 2024
sptbn1	this study + Quiralte et al 2024
sri	this study + Quiralte et al 2024
srsf3	this study + Quiralte et al 2024
ssr1	this study + Quiralte et al 2024
st13	this study + Quiralte et al 2024
stip1	this study + Quiralte et al 2024
stom	this study + Quiralte et al 2024
sub1	this study + Quiralte et al 2024
sypl1	this study + Quiralte et al 2024
tagln2	this study + Quiralte et al 2024
taldo1	this study + Quiralte et al 2024
tcp1	this study + Quiralte et al 2024
tf	this study + Quiralte et al 2024
tfrc	this study + Quiralte et al 2024
tgm1	this study + Quiralte et al 2024
tgm2	this study + Quiralte et al 2024
thy1	this study + Quiralte et al 2024
tkt	this study + Quiralte et al 2024
tln1	this study + Quiralte et al 2024
tm9sf2	this study + Quiralte et al 2024
tm9sf3	this study + Quiralte et al 2024
tmed10	this study + Quiralte et al 2024
tmed2	this study + Quiralte et al 2024
tmed9	this study + Quiralte et al 2024
tpi1	this study + Quiralte et al 2024
tpm4	this study + Quiralte et al 2024
tsg101	this study + Quiralte et al 2024
ttn	this study + Quiralte et al 2024
tuba1b	this study + Quiralte et al 2024
tubb	this study + Quiralte et al 2024
txn	this study + Quiralte et al 2024
uba1	this study + Quiralte et al 2024
ubb	this study + Quiralte et al 2024
upk1b	this study + Quiralte et al 2024
usp5	this study + Quiralte et al 2024
vars1	this study + Quiralte et al 2024
vat1	this study + Quiralte et al 2024
vcl	this study + Quiralte et al 2024
vcp	this study + Quiralte et al 2024
vdac2	this study + Quiralte et al 2024
vim	this study + Quiralte et al 2024
vtcn1	this study + Quiralte et al 2024
wdr1	this study + Quiralte et al 2024
xpo1	this study + Quiralte et al 2024
xrcc5	this study + Quiralte et al 2024
xrcc6	this study + Quiralte et al 2024
yes1	this study + Quiralte et al 2024
ywhab	this study + Quiralte et al 2024
ywhae	this study + Quiralte et al 2024
ywhag	this study + Quiralte et al 2024
ywhah	this study + Quiralte et al 2024
ywhaq	this study + Quiralte et al 2024
ywhaz	this study + Quiralte et al 2024
prpf19	this study + Kotrbová et al 2024
tacstd2	this study + Kotrbová et al 2024
aars1	this study
adar	this study
anp32e	this study
ap2a2	this study
arpc3	this study
atic	this study
atp2b4	this study
banf1	this study
baz1b	this study
brix1	this study
calm1	this study
capzb	this study
cd74	this study
cherp	this study
coro1b	this study
cse1l	this study
cxcl10	this study
cycs	this study
ddt	this study
ddx17	this study
ddx21	this study
ddx39a	this study
ddx5	this study
defa1	this study
dek	this study
dhx15	this study
dtx3l	this study
ech1	this study
echs1	this study
eftud2	this study
eif2s3	this study
eif3l	this study
eif4a1	this study
eif4a3	this study
fbl	this study
fkbp4	this study
fn1	this study
g3bp1	this study
gars1	this study
gcn1	this study
gfpt1	this study
gipc1	this study
gmps	this study
gtf2i	this study
gtpbp4	this study
h1-4	this study
h2ac20	this study
h2az1	this study
h2bc17	this study
h2bc9	this study
h3c15	this study
hla-a	this study
hnrnpa0	this study
hnrnpa1	this study
hnrnpa2b1	this study
hnrnpa3	this study
hnrnpcl1	this study
hnrnpf	this study
hnrnph2	this study
hnrnph3	this study
hnrnpl	this study
hnrnpr	this study
hp1bp3	this study
hspa1a	this study
hsph1	this study
ifi16	this study
ilf2	this study
ilf3	this study
itgb6	this study
lamp2	this study
lamtor1	this study
lsr	this study
ly6g6c	this study
macroh2a2	this study
mme	this study
msln	this study
mtpn	this study
mybbp1a	this study
nars1	this study
nme2	this study
nono	this study
nop56	this study
nop58	this study
nras	this study
nsf	this study
ola1	this study
parp1	this study
pcbp2	this study
pds5a	this study
pelp1	this study
pes1	this study
pgam2	this study
pml	this study
prpf6	this study
psmc1	this study
psmd12	this study
rbm14	this study
rbm25	this study
rbmx	this study
rpl23a	this study
rpl30	this study
rplp2	this study
rps17	this study
rps19	this study
rps25	this study
rps7	this study
rsl1d1	this study
s100a13	this study
s100a14	this study
s100p	this study
samhd1	this study
sars1	this study
sf3b1	this study
sfpq	this study
sgpl1	this study
slc16a3	this study
smarca2	this study
smarca5	this study
snd1	this study
snrpa1	this study
snrpb	this study
snrpd3	this study
son	this study
srp14	this study
ssb	this study
ssbp1	this study
stat1	this study
syncrip	this study
tars1	this study
top1	this study
top2a	this study
tpm3	this study
trim28	this study
tubb4a	this study
u2af2	this study
upk3bl1	this study
vps35	this study
vps37b	this study
vps4b	this study
a1bg	Quiralte et al 2024
a2m	Quiralte et al 2024
abca2	Quiralte et al 2024
abca8	Quiralte et al 2024
abcb9	Quiralte et al 2024
abhd12b	Quiralte et al 2024
abhd16a	Quiralte et al 2024
abi1	Quiralte et al 2024
acadvl	Quiralte et al 2024
acbd3	Quiralte et al 2024
ace	Quiralte et al 2024
ache	Quiralte et al 2024
acly	Quiralte et al 2024
aco2	Quiralte et al 2024
acp1	Quiralte et al 2024
acp4	Quiralte et al 2024
acsl1	Quiralte et al 2024
actc1	Quiralte et al 2024
actn1	Quiralte et al 2024
actr1a	Quiralte et al 2024
adam10	Quiralte et al 2024
add1	Quiralte et al 2024
add3	Quiralte et al 2024
adgre5	Quiralte et al 2024
adgrl3	Quiralte et al 2024
adh1b	Quiralte et al 2024
adh5	Quiralte et al 2024
adipoq	Quiralte et al 2024
afm	Quiralte et al 2024
agpat1	Quiralte et al 2024
agt	Quiralte et al 2024
agtrap	Quiralte et al 2024
ahcyl1	Quiralte et al 2024
ahnak2	Quiralte et al 2024
ahsg	Quiralte et al 2024
aida	Quiralte et al 2024
aifm1	Quiralte et al 2024
ak1	Quiralte et al 2024
akap12	Quiralte et al 2024
akap13	Quiralte et al 2024
akna	Quiralte et al 2024
akr1c3	Quiralte et al 2024
akr7a2	Quiralte et al 2024
alad	Quiralte et al 2024
alb	Quiralte et al 2024
aldh16a1	Quiralte et al 2024
aldh1a1	Quiralte et al 2024
aldh1a2	Quiralte et al 2024
aldh1a3	Quiralte et al 2024
aldh2	Quiralte et al 2024
aldh3a2	Quiralte et al 2024
aldh3b1	Quiralte et al 2024
aldh9a1	Quiralte et al 2024
aldoc	Quiralte et al 2024
alg5	Quiralte et al 2024
alox15	Quiralte et al 2024
alox5ap	Quiralte et al 2024
ambp	Quiralte et al 2024
ank1	Quiralte et al 2024
ankfy1	Quiralte et al 2024
ankrd11	Quiralte et al 2024
ankrd2	Quiralte et al 2024
ano1	Quiralte et al 2024
ano6	Quiralte et al 2024
anp32cp	Quiralte et al 2024
anxa13	Quiralte et al 2024
anxa8	Quiralte et al 2024
anxa8l1	Quiralte et al 2024
aoc3	Quiralte et al 2024
aox1	Quiralte et al 2024
ap1b1	Quiralte et al 2024
ap1g1	Quiralte et al 2024
ap2a1	Quiralte et al 2024
ap2m1	Quiralte et al 2024
ap2s1	Quiralte et al 2024
ap3d1	Quiralte et al 2024
apcs	Quiralte et al 2024
apeh	Quiralte et al 2024
apmap	Quiralte et al 2024
apoa1	Quiralte et al 2024
apoa2	Quiralte et al 2024
apoa4	Quiralte et al 2024
apob	Quiralte et al 2024
apoc1	Quiralte et al 2024
apoc3	Quiralte et al 2024
apod	Quiralte et al 2024
apoe	Quiralte et al 2024
apoh	Quiralte et al 2024
apol1	Quiralte et al 2024
apom	Quiralte et al 2024
aprt	Quiralte et al 2024
aqp1	Quiralte et al 2024
aqp9	Quiralte et al 2024
arap1	Quiralte et al 2024
arf5	Quiralte et al 2024
arg1	Quiralte et al 2024
arhgap1	Quiralte et al 2024
arhgap17	Quiralte et al 2024
arhgap18	Quiralte et al 2024
arhgdia	Quiralte et al 2024
arhgdib	Quiralte et al 2024
arhgef2	Quiralte et al 2024
arl3	Quiralte et al 2024
arl6ip1	Quiralte et al 2024
arl6ip5	Quiralte et al 2024
arl8a	Quiralte et al 2024
arpc5	Quiralte et al 2024
arr3	Quiralte et al 2024
arrdc1	Quiralte et al 2024
asap2	Quiralte et al 2024
asph	Quiralte et al 2024
aspn	Quiralte et al 2024
atl3	Quiralte et al 2024
atm	Quiralte et al 2024
atp11a	Quiralte et al 2024
atp2a2	Quiralte et al 2024
atp2b1	Quiralte et al 2024
atp2b2	Quiralte et al 2024
atp5f1c	Quiralte et al 2024
atp5f1e	Quiralte et al 2024
atp5mc1	Quiralte et al 2024
atp5mg	Quiralte et al 2024
atp5pb	Quiralte et al 2024
atp5po	Quiralte et al 2024
atp6v0a1	Quiralte et al 2024
atp6v0d1	Quiralte et al 2024
atrn	Quiralte et al 2024
azgp1	Quiralte et al 2024
azu1	Quiralte et al 2024
b2m	Quiralte et al 2024
b4galt1	Quiralte et al 2024
bag2	Quiralte et al 2024
bbs7	Quiralte et al 2024
bcap29	Quiralte et al 2024
bche	Quiralte et al 2024
bdh2	Quiralte et al 2024
bgn	Quiralte et al 2024
blmh	Quiralte et al 2024
blvra	Quiralte et al 2024
bpgm	Quiralte et al 2024
bpi	Quiralte et al 2024
bpifa1	Quiralte et al 2024
bpifb1	Quiralte et al 2024
bpnt2	Quiralte et al 2024
bri3bp	Quiralte et al 2024
brinp2	Quiralte et al 2024
bst1	Quiralte et al 2024
btd	Quiralte et al 2024
btn3a3	Quiralte et al 2024
c1orf52	Quiralte et al 2024
c1qa	Quiralte et al 2024
c1qb	Quiralte et al 2024
c1qbp	Quiralte et al 2024
c1qc	Quiralte et al 2024
c1r	Quiralte et al 2024
c1rl	Quiralte et al 2024
c1s	Quiralte et al 2024
c2	Quiralte et al 2024
c3	Quiralte et al 2024
c4a	Quiralte et al 2024
c4b	Quiralte et al 2024
c4b_2	Quiralte et al 2024
c4bpa	Quiralte et al 2024
c4bpb	Quiralte et al 2024
c5	Quiralte et al 2024
c6	Quiralte et al 2024
c6orf132	Quiralte et al 2024
c7	Quiralte et al 2024
c8a	Quiralte et al 2024
c8b	Quiralte et al 2024
c8g	Quiralte et al 2024
c9	Quiralte et al 2024
ca1	Quiralte et al 2024
ca12	Quiralte et al 2024
ca2	Quiralte et al 2024
ca3	Quiralte et al 2024
ca4	Quiralte et al 2024
cab39	Quiralte et al 2024
cacna2d1	Quiralte et al 2024
cad	Quiralte et al 2024
calb2	Quiralte et al 2024
cald1	Quiralte et al 2024
calhm2	Quiralte et al 2024
calm3	Quiralte et al 2024
calml5	Quiralte et al 2024
calu	Quiralte et al 2024
camk2d	Quiralte et al 2024
camp	Quiralte et al 2024
capg	Quiralte et al 2024
capn2	Quiralte et al 2024
caps	Quiralte et al 2024
capza2	Quiralte et al 2024
casp14	Quiralte et al 2024
casq1	Quiralte et al 2024
cast	Quiralte et al 2024
cat	Quiralte et al 2024
cav1	Quiralte et al 2024
cav2	Quiralte et al 2024
cavin1	Quiralte et al 2024
cavin2	Quiralte et al 2024
cavin3	Quiralte et al 2024
cavin4	Quiralte et al 2024
cbr1	Quiralte et al 2024
cby2	Quiralte et al 2024
ccdc47	Quiralte et al 2024
ccdc73	Quiralte et al 2024
ccdc88a	Quiralte et al 2024
ccm2	Quiralte et al 2024
ccnb3	Quiralte et al 2024
ccny	Quiralte et al 2024
cd109	Quiralte et al 2024
cd14	Quiralte et al 2024
cd151	Quiralte et al 2024
cd163	Quiralte et al 2024
cd200	Quiralte et al 2024
cd276	Quiralte et al 2024
cd34	Quiralte et al 2024
cd36	Quiralte et al 2024
cd38	Quiralte et al 2024
cd4	Quiralte et al 2024
cd44	Quiralte et al 2024
cd53	Quiralte et al 2024
cd58	Quiralte et al 2024
cd5l	Quiralte et al 2024
cd99	Quiralte et al 2024
cd99l2	Quiralte et al 2024
cdc16	Quiralte et al 2024
cdh7	Quiralte et al 2024
cdhr3	Quiralte et al 2024
cdipt	Quiralte et al 2024
cdk13	Quiralte et al 2024
cds2	Quiralte et al 2024
ceacam6	Quiralte et al 2024
ceacam7	Quiralte et al 2024
ceacam8	Quiralte et al 2024
cemip	Quiralte et al 2024
cep295	Quiralte et al 2024
ces1	Quiralte et al 2024
cfb	Quiralte et al 2024
cfd	Quiralte et al 2024
cfh	Quiralte et al 2024
cfhr2	Quiralte et al 2024
cfhr5	Quiralte et al 2024
cfi	Quiralte et al 2024
cfp	Quiralte et al 2024
chchd3	Quiralte et al 2024
chmp1a	Quiralte et al 2024
chmp2a	Quiralte et al 2024
chmp4b	Quiralte et al 2024
chn1	Quiralte et al 2024
chp1	Quiralte et al 2024
cib1	Quiralte et al 2024
cisd2	Quiralte et al 2024
ckm	Quiralte et al 2024
cldn1	Quiralte et al 2024
cldn10	Quiralte et al 2024
clec16a	Quiralte et al 2024
clec3b	Quiralte et al 2024
clec4m	Quiralte et al 2024
clic2	Quiralte et al 2024
clic3	Quiralte et al 2024
cln6	Quiralte et al 2024
clul1	Quiralte et al 2024
cmbl	Quiralte et al 2024
cmtm3	Quiralte et al 2024
cmtm7	Quiralte et al 2024
cndp2	Quiralte et al 2024
cnnm4	Quiralte et al 2024
col12a1	Quiralte et al 2024
col14a1	Quiralte et al 2024
col18a1	Quiralte et al 2024
col19a1	Quiralte et al 2024
col1a1	Quiralte et al 2024
col1a2	Quiralte et al 2024
col23a1	Quiralte et al 2024
col27a1	Quiralte et al 2024
col3a1	Quiralte et al 2024
col4a2	Quiralte et al 2024
col6a1	Quiralte et al 2024
col6a2	Quiralte et al 2024
col6a3	Quiralte et al 2024
comp	Quiralte et al 2024
comt	Quiralte et al 2024
copb1	Quiralte et al 2024
cope	Quiralte et al 2024
coro1a	Quiralte et al 2024
coro1c	Quiralte et al 2024
cotl1	Quiralte et al 2024
cox4i1	Quiralte et al 2024
cox5b	Quiralte et al 2024
cox6c	Quiralte et al 2024
cox7b	Quiralte et al 2024
cox7c	Quiralte et al 2024
cpa3	Quiralte et al 2024
cpb2	Quiralte et al 2024
cpn1	Quiralte et al 2024
cpn2	Quiralte et al 2024
cpne3	Quiralte et al 2024
cpt1a	Quiralte et al 2024
crb2	Quiralte et al 2024
crisp3	Quiralte et al 2024
crk	Quiralte et al 2024
crkl	Quiralte et al 2024
crp	Quiralte et al 2024
cryz	Quiralte et al 2024
csnk1a1	Quiralte et al 2024
csnk2a1	Quiralte et al 2024
csnk2b	Quiralte et al 2024
csrp1	Quiralte et al 2024
cst3	Quiralte et al 2024
csta	Quiralte et al 2024
ctdsp1	Quiralte et al 2024
ctsb	Quiralte et al 2024
ctsg	Quiralte et al 2024
ctss	Quiralte et al 2024
cul3	Quiralte et al 2024
cwc22	Quiralte et al 2024
cxcr1	Quiralte et al 2024
cyb5a	Quiralte et al 2024
cyb5b	Quiralte et al 2024
cyb5r3	Quiralte et al 2024
cyba	Quiralte et al 2024
cybb	Quiralte et al 2024
cybc1	Quiralte et al 2024
cybrd1	Quiralte et al 2024
cyp2r1	Quiralte et al 2024
cyp4f2	Quiralte et al 2024
cyrib	Quiralte et al 2024
cystm1	Quiralte et al 2024
dad1	Quiralte et al 2024
dapk1	Quiralte et al 2024
dbn1	Quiralte et al 2024
dbnl	Quiralte et al 2024
dcaf6	Quiralte et al 2024
dcdc1	Quiralte et al 2024
dcn	Quiralte et al 2024
dctn1	Quiralte et al 2024
dctn2	Quiralte et al 2024
ddah2	Quiralte et al 2024
ddb1	Quiralte et al 2024
ddi2	Quiralte et al 2024
ddx11l8	Quiralte et al 2024
ddx3x	Quiralte et al 2024
dennd5b	Quiralte et al 2024
dera	Quiralte et al 2024
dhcr7	Quiralte et al 2024
dhrs7	Quiralte et al 2024
dlst	Quiralte et al 2024
dmbt1	Quiralte et al 2024
dmd	Quiralte et al 2024
dmtn	Quiralte et al 2024
dna2	Quiralte et al 2024
dnah2	Quiralte et al 2024
dnajb11	Quiralte et al 2024
dnajc5	Quiralte et al 2024
dnm2	Quiralte et al 2024
dnmbp	Quiralte et al 2024
dnpep	Quiralte et al 2024
dnph1	Quiralte et al 2024
dock2	Quiralte et al 2024
dpagt1	Quiralte et al 2024
dpp3	Quiralte et al 2024
dpp4	Quiralte et al 2024
dpysl2	Quiralte et al 2024
dsc1	Quiralte et al 2024
dsc2	Quiralte et al 2024
dsg2	Quiralte et al 2024
dsg3	Quiralte et al 2024
dync1i2	Quiralte et al 2024
dync1li2	Quiralte et al 2024
dynll1	Quiralte et al 2024
dynlrb1	Quiralte et al 2024
dzip1	Quiralte et al 2024
ecm1	Quiralte et al 2024
eea1	Quiralte et al 2024
eef1b2	Quiralte et al 2024
efemp1	Quiralte et al 2024
efr3a	Quiralte et al 2024
egfr	Quiralte et al 2024
ehd2	Quiralte et al 2024
ehd3	Quiralte et al 2024
ehd4	Quiralte et al 2024
eif3e	Quiralte et al 2024
eif3h	Quiralte et al 2024
eif3i	Quiralte et al 2024
eif3k	Quiralte et al 2024
eif4b	Quiralte et al 2024
elane	Quiralte et al 2024
elmod2	Quiralte et al 2024
emilin1	Quiralte et al 2024
emilin2	Quiralte et al 2024
emp2	Quiralte et al 2024
emp3	Quiralte et al 2024
endod1	Quiralte et al 2024
eng	Quiralte et al 2024
epb41	Quiralte et al 2024
epb41l2	Quiralte et al 2024
epb41l3	Quiralte et al 2024
epb42	Quiralte et al 2024
eppk1	Quiralte et al 2024
eps8	Quiralte et al 2024
erap1	Quiralte et al 2024
erbin	Quiralte et al 2024
ergic3	Quiralte et al 2024
erich3	Quiralte et al 2024
erlin2	Quiralte et al 2024
ermap	Quiralte et al 2024
ermp1	Quiralte et al 2024
erp44	Quiralte et al 2024
esd	Quiralte et al 2024
esyt1	Quiralte et al 2024
etfa	Quiralte et al 2024
exoc3	Quiralte et al 2024
exosc9	Quiralte et al 2024
f10	Quiralte et al 2024
f11	Quiralte et al 2024
f12	Quiralte et al 2024
f13a1	Quiralte et al 2024
f2	Quiralte et al 2024
f5	Quiralte et al 2024
f9	Quiralte et al 2024
faah	Quiralte et al 2024
fabp4	Quiralte et al 2024
fabp5	Quiralte et al 2024
fam162a	Quiralte et al 2024
fam186b	Quiralte et al 2024
fam98a	Quiralte et al 2024
fap	Quiralte et al 2024
fat4	Quiralte et al 2024
fbln1	Quiralte et al 2024
fbn1	Quiralte et al 2024
fbxo7	Quiralte et al 2024
fcer1g	Quiralte et al 2024
fcgbp	Quiralte et al 2024
fcgr3a	Quiralte et al 2024
fcgrt	Quiralte et al 2024
fcn1	Quiralte et al 2024
fcn2	Quiralte et al 2024
fcn3	Quiralte et al 2024
fdps	Quiralte et al 2024
fem1a	Quiralte et al 2024
fermt3	Quiralte et al 2024
fetub	Quiralte et al 2024
fga	Quiralte et al 2024
fgb	Quiralte et al 2024
fgg	Quiralte et al 2024
fgl2	Quiralte et al 2024
fis1	Quiralte et al 2024
fkbp11	Quiralte et al 2024
fkbp1a	Quiralte et al 2024
fkbp2	Quiralte et al 2024
flg	Quiralte et al 2024
flg2	Quiralte et al 2024
flnc	Quiralte et al 2024
flot2	Quiralte et al 2024
fn3k	Quiralte et al 2024
fn3krp	Quiralte et al 2024
folr1	Quiralte et al 2024
frmd3	Quiralte et al 2024
fsip2	Quiralte et al 2024
fth1	Quiralte et al 2024
ftl	Quiralte et al 2024
fxyd1	Quiralte et al 2024
g6pd	Quiralte et al 2024
gak	Quiralte et al 2024
galnt1	Quiralte et al 2024
galnt2	Quiralte et al 2024
galnt7	Quiralte et al 2024
gapvd1	Quiralte et al 2024
gas1	Quiralte et al 2024
gatb	Quiralte et al 2024
gc	Quiralte et al 2024
gca	Quiralte et al 2024
gclm	Quiralte et al 2024
gcsam	Quiralte et al 2024
gde1	Quiralte et al 2024
gdi1	Quiralte et al 2024
get3	Quiralte et al 2024
ggt1	Quiralte et al 2024
ggt5	Quiralte et al 2024
ghdc	Quiralte et al 2024
gja1	Quiralte et al 2024
glg1	Quiralte et al 2024
glipr2	Quiralte et al 2024
glo1	Quiralte et al 2024
glod4	Quiralte et al 2024
glrx	Quiralte et al 2024
glud1	Quiralte et al 2024
glul	Quiralte et al 2024
gmppa	Quiralte et al 2024
gmpr	Quiralte et al 2024
gna13	Quiralte et al 2024
gna14	Quiralte et al 2024
gnai1	Quiralte et al 2024
gnaq	Quiralte et al 2024
gnb4	Quiralte et al 2024
gng12	Quiralte et al 2024
gng2	Quiralte et al 2024
gng5	Quiralte et al 2024
golim4	Quiralte et al 2024
golm1	Quiralte et al 2024
golph3	Quiralte et al 2024
golt1b	Quiralte et al 2024
gorasp2	Quiralte et al 2024
gp1bb	Quiralte et al 2024
gp9	Quiralte et al 2024
gpc4	Quiralte et al 2024
gpd2	Quiralte et al 2024
gpm6a	Quiralte et al 2024
gpnmb	Quiralte et al 2024
gpr107	Quiralte et al 2024
gpr4	Quiralte et al 2024
gprc5b	Quiralte et al 2024
gps1	Quiralte et al 2024
gpx1	Quiralte et al 2024
gpx3	Quiralte et al 2024
gpx4	Quiralte et al 2024
gsap	Quiralte et al 2024
gsn	Quiralte et al 2024
gsr	Quiralte et al 2024
gss	Quiralte et al 2024
gstm1	Quiralte et al 2024
gstm3	Quiralte et al 2024
gsto1	Quiralte et al 2024
gtse1	Quiralte et al 2024
gyg1	Quiralte et al 2024
gypa	Quiralte et al 2024
gypc	Quiralte et al 2024
gys1	Quiralte et al 2024
h2ac21	Quiralte et al 2024
h2ac4	Quiralte et al 2024
h2ac8	Quiralte et al 2024
h2ax	Quiralte et al 2024
h2bc11	Quiralte et al 2024
h2bc13	Quiralte et al 2024
h3c1	Quiralte et al 2024
h3c10	Quiralte et al 2024
h3c11	Quiralte et al 2024
h3c12	Quiralte et al 2024
h3c2	Quiralte et al 2024
h3c3	Quiralte et al 2024
h3c4	Quiralte et al 2024
h3c6	Quiralte et al 2024
h3c7	Quiralte et al 2024
h3c8	Quiralte et al 2024
h4c11	Quiralte et al 2024
h4c12	Quiralte et al 2024
h4c13	Quiralte et al 2024
h4c14	Quiralte et al 2024
h4c15	Quiralte et al 2024
h4c16	Quiralte et al 2024
h4c2	Quiralte et al 2024
h4c3	Quiralte et al 2024
h4c4	Quiralte et al 2024
h4c5	Quiralte et al 2024
h4c6	Quiralte et al 2024
h4c8	Quiralte et al 2024
h4c9	Quiralte et al 2024
h6pd	Quiralte et al 2024
habp2	Quiralte et al 2024
hacd3	Quiralte et al 2024
hadhb	Quiralte et al 2024
hapln2	Quiralte et al 2024
hapln4	Quiralte et al 2024
hba1	Quiralte et al 2024
hba2	Quiralte et al 2024
hbb	Quiralte et al 2024
hbd	Quiralte et al 2024
hbg1	Quiralte et al 2024
hbg2	Quiralte et al 2024
hebp1	Quiralte et al 2024
hectd3	Quiralte et al 2024
heg1	Quiralte et al 2024
hgfac	Quiralte et al 2024
hgs	Quiralte et al 2024
hint1	Quiralte et al 2024
hla-dmb	Quiralte et al 2024
hla-dpa1	Quiralte et al 2024
hla-dpb1	Quiralte et al 2024
hla-drb3	Quiralte et al 2024
hla-drb5	Quiralte et al 2024
hla-h	Quiralte et al 2024
hp	Quiralte et al 2024
hpcal1	Quiralte et al 2024
hpr	Quiralte et al 2024
hpx	Quiralte et al 2024
hrg	Quiralte et al 2024
hrnr	Quiralte et al 2024
hsd17b10	Quiralte et al 2024
hsd17b11	Quiralte et al 2024
hsd17b12	Quiralte et al 2024
hsd17b4	Quiralte et al 2024
hsd17b6	Quiralte et al 2024
hsdl2	Quiralte et al 2024
hspa1b	Quiralte et al 2024
hspa9	Quiralte et al 2024
hspb6	Quiralte et al 2024
hspg2	Quiralte et al 2024
htra1	Quiralte et al 2024
hydin	Quiralte et al 2024
hyou1	Quiralte et al 2024
icam3	Quiralte et al 2024
ifitm3	Quiralte et al 2024
ift172	Quiralte et al 2024
ift22	Quiralte et al 2024
ift27	Quiralte et al 2024
ift56	Quiralte et al 2024
ift80	Quiralte et al 2024
igf2r	Quiralte et al 2024
igfals	Quiralte et al 2024
igha1	Quiralte et al 2024
igha2	Quiralte et al 2024
ighd	Quiralte et al 2024
ighg2	Quiralte et al 2024
ighg3	Quiralte et al 2024
ighg4	Quiralte et al 2024
ighm	Quiralte et al 2024
ighv1-18	Quiralte et al 2024
ighv1-2	Quiralte et al 2024
ighv1-24	Quiralte et al 2024
ighv1-3	Quiralte et al 2024
ighv1-38-4	Quiralte et al 2024
ighv1-45	Quiralte et al 2024
ighv1-46	Quiralte et al 2024
ighv1-58	Quiralte et al 2024
ighv1-69	Quiralte et al 2024
ighv1-69d	Quiralte et al 2024
ighv1-8	Quiralte et al 2024
ighv2-26	Quiralte et al 2024
ighv2-5	Quiralte et al 2024
ighv2-70d	Quiralte et al 2024
ighv3-15	Quiralte et al 2024
ighv3-21	Quiralte et al 2024
ighv3-23	Quiralte et al 2024
ighv3-30	Quiralte et al 2024
ighv3-33	Quiralte et al 2024
ighv3-35	Quiralte et al 2024
ighv3-38	Quiralte et al 2024
ighv3-49	Quiralte et al 2024
ighv3-53	Quiralte et al 2024
ighv3-64d	Quiralte et al 2024
ighv3-7	Quiralte et al 2024
ighv3-72	Quiralte et al 2024
ighv3-74	Quiralte et al 2024
ighv4-28	Quiralte et al 2024
ighv4-30-2	Quiralte et al 2024
ighv4-34	Quiralte et al 2024
ighv4-4	Quiralte et al 2024
ighv5-10-1	Quiralte et al 2024
ighv5-51	Quiralte et al 2024
ighv6-1	Quiralte et al 2024
ighv7-81	Quiralte et al 2024
igkc	Quiralte et al 2024
igkj1	Quiralte et al 2024
igkv1-16	Quiralte et al 2024
igkv1-17	Quiralte et al 2024
igkv1-27	Quiralte et al 2024
igkv1-5	Quiralte et al 2024
igkv1d-13	Quiralte et al 2024
igkv1d-16	Quiralte et al 2024
igkv1d-33	Quiralte et al 2024
igkv1d-39	Quiralte et al 2024
igkv2-30	Quiralte et al 2024
igkv2d-24	Quiralte et al 2024
igkv2d-29	Quiralte et al 2024
igkv2d-30	Quiralte et al 2024
igkv3-20	Quiralte et al 2024
igkv3d-11	Quiralte et al 2024
igkv3d-15	Quiralte et al 2024
igkv3d-20	Quiralte et al 2024
igkv3d-7	Quiralte et al 2024
igkv4-1	Quiralte et al 2024
igkv6-21	Quiralte et al 2024
igkv6d-21	Quiralte et al 2024
iglc2	Quiralte et al 2024
iglc7	Quiralte et al 2024
igll1	Quiralte et al 2024
igll5	Quiralte et al 2024
iglv1-40	Quiralte et al 2024
iglv1-47	Quiralte et al 2024
iglv1-51	Quiralte et al 2024
iglv10-54	Quiralte et al 2024
iglv2-11	Quiralte et al 2024
iglv2-14	Quiralte et al 2024
iglv2-18	Quiralte et al 2024
iglv2-23	Quiralte et al 2024
iglv2-8	Quiralte et al 2024
iglv3-10	Quiralte et al 2024
iglv3-16	Quiralte et al 2024
iglv3-9	Quiralte et al 2024
iglv4-60	Quiralte et al 2024
iglv4-69	Quiralte et al 2024
iglv5-39	Quiralte et al 2024
iglv6-57	Quiralte et al 2024
iglv7-43	Quiralte et al 2024
iglv7-46	Quiralte et al 2024
iglv8-61	Quiralte et al 2024
iglv9-49	Quiralte et al 2024
igsf1	Quiralte et al 2024
il1rap	Quiralte et al 2024
il6st	Quiralte et al 2024
ilk	Quiralte et al 2024
ilvbl	Quiralte et al 2024
immt	Quiralte et al 2024
inpp5a	Quiralte et al 2024
ipo5	Quiralte et al 2024
irs4	Quiralte et al 2024
isg15	Quiralte et al 2024
itga2b	Quiralte et al 2024
itga5	Quiralte et al 2024
itga6	Quiralte et al 2024
itgam	Quiralte et al 2024
itgb2	Quiralte et al 2024
itgb3	Quiralte et al 2024
itgb5	Quiralte et al 2024
itih1	Quiralte et al 2024
itih2	Quiralte et al 2024
itih3	Quiralte et al 2024
itih4	Quiralte et al 2024
itln1	Quiralte et al 2024
itm2b	Quiralte et al 2024
jagn1	Quiralte et al 2024
jak1	Quiralte et al 2024
jchain	Quiralte et al 2024
kcnt1	Quiralte et al 2024
kctd12	Quiralte et al 2024
kdelr1	Quiralte et al 2024
kdm3a	Quiralte et al 2024
kdm4c	Quiralte et al 2024
kel	Quiralte et al 2024
kif22	Quiralte et al 2024
kif3b	Quiralte et al 2024
kif4a	Quiralte et al 2024
kirrel1	Quiralte et al 2024
klkb1	Quiralte et al 2024
kpnb1	Quiralte et al 2024
kras	Quiralte et al 2024
krt1	Quiralte et al 2024
krt10	Quiralte et al 2024
krt13	Quiralte et al 2024
krt14	Quiralte et al 2024
krt16	Quiralte et al 2024
krt17	Quiralte et al 2024
krt19	Quiralte et al 2024
krt2	Quiralte et al 2024
krt36	Quiralte et al 2024
krt5	Quiralte et al 2024
krt6a	Quiralte et al 2024
krt6b	Quiralte et al 2024
krt6c	Quiralte et al 2024
krt7	Quiralte et al 2024
krt72	Quiralte et al 2024
krt77	Quiralte et al 2024
krt78	Quiralte et al 2024
krt8	Quiralte et al 2024
krt82	Quiralte et al 2024
krt9	Quiralte et al 2024
lamb1	Quiralte et al 2024
lamc1	Quiralte et al 2024
lamtor2	Quiralte et al 2024
lap3	Quiralte et al 2024
lasp1	Quiralte et al 2024
lbp	Quiralte et al 2024
lbr	Quiralte et al 2024
lcn2	Quiralte et al 2024
lcp1	Quiralte et al 2024
lgals3	Quiralte et al 2024
lgals8	Quiralte et al 2024
lgals9	Quiralte et al 2024
lilrb3	Quiralte et al 2024
lima1	Quiralte et al 2024
lims1	Quiralte et al 2024
lin7c	Quiralte et al 2024
lipe	Quiralte et al 2024
litaf	Quiralte et al 2024
lman2l	Quiralte et al 2024
lnpk	Quiralte et al 2024
lpa	Quiralte et al 2024
lpcat2	Quiralte et al 2024
lpcat3	Quiralte et al 2024
lrg1	Quiralte et al 2024
lrp1	Quiralte et al 2024
lrpap1	Quiralte et al 2024
lrrc31	Quiralte et al 2024
lrrc57	Quiralte et al 2024
lrrk1	Quiralte et al 2024
lrrn4	Quiralte et al 2024
lsamp	Quiralte et al 2024
lta4h	Quiralte et al 2024
ltf	Quiralte et al 2024
lum	Quiralte et al 2024
lxn	Quiralte et al 2024
lyn	Quiralte et al 2024
lyve1	Quiralte et al 2024
lyz	Quiralte et al 2024
lztfl1	Quiralte et al 2024
macf1	Quiralte et al 2024
magt1	Quiralte et al 2024
man1a1	Quiralte et al 2024
manf	Quiralte et al 2024
maoa	Quiralte et al 2024
maob	Quiralte et al 2024
marcksl1	Quiralte et al 2024
masp1	Quiralte et al 2024
masp2	Quiralte et al 2024
matn2	Quiralte et al 2024
mb	Quiralte et al 2024
mbl2	Quiralte et al 2024
mboat7	Quiralte et al 2024
mbp	Quiralte et al 2024
mcam	Quiralte et al 2024
mcemp1	Quiralte et al 2024
mcm6	Quiralte et al 2024
mcm7	Quiralte et al 2024
mdh1	Quiralte et al 2024
mdm2	Quiralte et al 2024
mdn1	Quiralte et al 2024
mei1	Quiralte et al 2024
meltf	Quiralte et al 2024
mfap4	Quiralte et al 2024
mfap5	Quiralte et al 2024
mff	Quiralte et al 2024
mfge8	Quiralte et al 2024
mfsd10	Quiralte et al 2024
mga	Quiralte et al 2024
mgam	Quiralte et al 2024
mgst1	Quiralte et al 2024
mgst2	Quiralte et al 2024
mlec	Quiralte et al 2024
mmp9	Quiralte et al 2024
mnda	Quiralte et al 2024
mob1b	Quiralte et al 2024
mocs3	Quiralte et al 2024
mogs	Quiralte et al 2024
mpig6b	Quiralte et al 2024
mpp1	Quiralte et al 2024
mrgprf	Quiralte et al 2024
msh4	Quiralte et al 2024
mt-atp6	Quiralte et al 2024
mthfd1	Quiralte et al 2024
mtor	Quiralte et al 2024
muc19	Quiralte et al 2024
muc5b	Quiralte et al 2024
mxd4	Quiralte et al 2024
myadm	Quiralte et al 2024
mycbp2	Quiralte et al 2024
mycbpap	Quiralte et al 2024
mycl	Quiralte et al 2024
mydgf	Quiralte et al 2024
myh1	Quiralte et al 2024
myh11	Quiralte et al 2024
myh4	Quiralte et al 2024
myh7	Quiralte et al 2024
mylk	Quiralte et al 2024
myo18a	Quiralte et al 2024
myo1b	Quiralte et al 2024
myo1d	Quiralte et al 2024
myo1g	Quiralte et al 2024
n4bp2	Quiralte et al 2024
nampt	Quiralte et al 2024
nap1l1	Quiralte et al 2024
naxe	Quiralte et al 2024
nckap1	Quiralte et al 2024
ncoa2	Quiralte et al 2024
ncstn	Quiralte et al 2024
ndufa10	Quiralte et al 2024
ndufb3	Quiralte et al 2024
ndufb5	Quiralte et al 2024
nebl	Quiralte et al 2024
necab2	Quiralte et al 2024
nectin2	Quiralte et al 2024
nedd8	Quiralte et al 2024
negr1	Quiralte et al 2024
nherf2	Quiralte et al 2024
niban1	Quiralte et al 2024
nid2	Quiralte et al 2024
nipsnap3b	Quiralte et al 2024
nme1	Quiralte et al 2024
nme2p1	Quiralte et al 2024
nmt2	Quiralte et al 2024
nnmt	Quiralte et al 2024
noa1	Quiralte et al 2024
nomo3	Quiralte et al 2024
notch2	Quiralte et al 2024
npc1l1	Quiralte et al 2024
npepps	Quiralte et al 2024
npr1	Quiralte et al 2024
nptn	Quiralte et al 2024
nsdhl	Quiralte et al 2024
nsfl1c	Quiralte et al 2024
nt5e	Quiralte et al 2024
ntrk1	Quiralte et al 2024
nucb1	Quiralte et al 2024
nucb2	Quiralte et al 2024
nup188	Quiralte et al 2024
ogn	Quiralte et al 2024
olfm4	Quiralte et al 2024
olfml2b	Quiralte et al 2024
opa1	Quiralte et al 2024
or1m1	Quiralte et al 2024
orc3	Quiralte et al 2024
orm1	Quiralte et al 2024
orm2	Quiralte et al 2024
otub1	Quiralte et al 2024
ovgp1	Quiralte et al 2024
oxsr1	Quiralte et al 2024
pabpc1	Quiralte et al 2024
pabpc4	Quiralte et al 2024
pacsin2	Quiralte et al 2024
pacsin3	Quiralte et al 2024
pafah1b3	Quiralte et al 2024
paics	Quiralte et al 2024
pak6	Quiralte et al 2024
pals1	Quiralte et al 2024
parp4	Quiralte et al 2024
parvb	Quiralte et al 2024
patj	Quiralte et al 2024
pbrm1	Quiralte et al 2024
pcgf5	Quiralte et al 2024
pcmt1	Quiralte et al 2024
pcnx1	Quiralte et al 2024
pcolce	Quiralte et al 2024
pdcd10	Quiralte et al 2024
pdcl	Quiralte et al 2024
pde5a	Quiralte et al 2024
pdgfrb	Quiralte et al 2024
pdlim1	Quiralte et al 2024
pecam1	Quiralte et al 2024
pef1	Quiralte et al 2024
pf4	Quiralte et al 2024
pfkm	Quiralte et al 2024
pfn1	Quiralte et al 2024
pfn2	Quiralte et al 2024
pgam1	Quiralte et al 2024
pgk2	Quiralte et al 2024
pgls	Quiralte et al 2024
pglyrp2	Quiralte et al 2024
pgrmc2	Quiralte et al 2024
phb1	Quiralte et al 2024
phb2	Quiralte et al 2024
phka2	Quiralte et al 2024
phpt1	Quiralte et al 2024
pi16	Quiralte et al 2024
pi4k2a	Quiralte et al 2024
pi4ka	Quiralte et al 2024
pigr	Quiralte et al 2024
pik3cb	Quiralte et al 2024
pip	Quiralte et al 2024
pip4k2a	Quiralte et al 2024
pitpnb	Quiralte et al 2024
pkhd1l1	Quiralte et al 2024
pklr	Quiralte et al 2024
pkp2	Quiralte et al 2024
pla2g4a	Quiralte et al 2024
pla2g6	Quiralte et al 2024
plcb1	Quiralte et al 2024
plcb3	Quiralte et al 2024
plcd1	Quiralte et al 2024
plch1	Quiralte et al 2024
plg	Quiralte et al 2024
plin1	Quiralte et al 2024
plin4	Quiralte et al 2024
pllp	Quiralte et al 2024
plp2	Quiralte et al 2024
pls3	Quiralte et al 2024
plscr1	Quiralte et al 2024
plscr3	Quiralte et al 2024
plscr4	Quiralte et al 2024
pltp	Quiralte et al 2024
plxnb2	Quiralte et al 2024
pmel	Quiralte et al 2024
pnck	Quiralte et al 2024
pnp	Quiralte et al 2024
pnpla8	Quiralte et al 2024
pon1	Quiralte et al 2024
postn	Quiralte et al 2024
ppp1cb	Quiralte et al 2024
ppp2cb	Quiralte et al 2024
ppp2r2a	Quiralte et al 2024
ppp3cb	Quiralte et al 2024
prdm2	Quiralte et al 2024
prdx3	Quiralte et al 2024
prdx4	Quiralte et al 2024
prelp	Quiralte et al 2024
prg4	Quiralte et al 2024
prkaca	Quiralte et al 2024
prkar1a	Quiralte et al 2024
prkar2a	Quiralte et al 2024
prkca	Quiralte et al 2024
prkcb	Quiralte et al 2024
prkcq	Quiralte et al 2024
prkcsh	Quiralte et al 2024
prnp	Quiralte et al 2024
procr	Quiralte et al 2024
prom1	Quiralte et al 2024
pros1	Quiralte et al 2024
prps1	Quiralte et al 2024
prxl2a	Quiralte et al 2024
psma1	Quiralte et al 2024
psma2	Quiralte et al 2024
psma3	Quiralte et al 2024
psma4	Quiralte et al 2024
psma5	Quiralte et al 2024
psma6	Quiralte et al 2024
psma7	Quiralte et al 2024
psmb1	Quiralte et al 2024
psmb2	Quiralte et al 2024
psmb3	Quiralte et al 2024
psmb4	Quiralte et al 2024
psmb5	Quiralte et al 2024
psmb6	Quiralte et al 2024
psmb7	Quiralte et al 2024
psmb8	Quiralte et al 2024
psmb9	Quiralte et al 2024
psmd10	Quiralte et al 2024
psmd11	Quiralte et al 2024
psmd13	Quiralte et al 2024
psmd14	Quiralte et al 2024
psmd2	Quiralte et al 2024
psmd3	Quiralte et al 2024
psmd6	Quiralte et al 2024
psmd7	Quiralte et al 2024
psmd8	Quiralte et al 2024
ptgds	Quiralte et al 2024
ptgis	Quiralte et al 2024
ptgr1	Quiralte et al 2024
ptgs1	Quiralte et al 2024
ptk7	Quiralte et al 2024
ptpn1	Quiralte et al 2024
ptprc	Quiralte et al 2024
ptprf	Quiralte et al 2024
ptprg	Quiralte et al 2024
ptprj	Quiralte et al 2024
pttg1ip	Quiralte et al 2024
ptx3	Quiralte et al 2024
pura	Quiralte et al 2024
pvr	Quiralte et al 2024
pygl	Quiralte et al 2024
pygm	Quiralte et al 2024
pyroxd2	Quiralte et al 2024
pzp	Quiralte et al 2024
qsox1	Quiralte et al 2024
qsox2	Quiralte et al 2024
rab18	Quiralte et al 2024
rab1a	Quiralte et al 2024
rab23	Quiralte et al 2024
rab27a	Quiralte et al 2024
rab31	Quiralte et al 2024
rab35	Quiralte et al 2024
rab3d	Quiralte et al 2024
rab5a	Quiralte et al 2024
rab8a	Quiralte et al 2024
rab8b	Quiralte et al 2024
rac1	Quiralte et al 2024
rad23a	Quiralte et al 2024
rai14	Quiralte et al 2024
rala	Quiralte et al 2024
ralb	Quiralte et al 2024
rap1a	Quiralte et al 2024
rap2b	Quiralte et al 2024
rars1	Quiralte et al 2024
rbm12b	Quiralte et al 2024
rbp1	Quiralte et al 2024
rbp4	Quiralte et al 2024
rcn1	Quiralte et al 2024
reck	Quiralte et al 2024
reep5	Quiralte et al 2024
rela	Quiralte et al 2024
renbp	Quiralte et al 2024
rer1	Quiralte et al 2024
retn	Quiralte et al 2024
retreg3	Quiralte et al 2024
retsat	Quiralte et al 2024
rftn1	Quiralte et al 2024
rfx3	Quiralte et al 2024
rhag	Quiralte et al 2024
rheb	Quiralte et al 2024
rhoa	Quiralte et al 2024
rhob	Quiralte et al 2024
rhog	Quiralte et al 2024
riok1	Quiralte et al 2024
rnf123	Quiralte et al 2024
rnf213	Quiralte et al 2024
rnh1	Quiralte et al 2024
rnpep	Quiralte et al 2024
rock2	Quiralte et al 2024
rp2	Quiralte et al 2024
rpl22	Quiralte et al 2024
rpl26	Quiralte et al 2024
rpl27a	Quiralte et al 2024
rpl29	Quiralte et al 2024
rpl35	Quiralte et al 2024
rpl35a	Quiralte et al 2024
rpl36	Quiralte et al 2024
rpl9p7	Quiralte et al 2024
rpl9p8	Quiralte et al 2024
rpl9p9	Quiralte et al 2024
rps15	Quiralte et al 2024
rps26	Quiralte et al 2024
rps6ka3	Quiralte et al 2024
rpusd2	Quiralte et al 2024
rras2	Quiralte et al 2024
rrbp1	Quiralte et al 2024
rrm2b	Quiralte et al 2024
rsad2	Quiralte et al 2024
rsu1	Quiralte et al 2024
rtn2	Quiralte et al 2024
rtn3	Quiralte et al 2024
s100a2	Quiralte et al 2024
s100a4	Quiralte et al 2024
s100a7	Quiralte et al 2024
s100a8	Quiralte et al 2024
s100a9	Quiralte et al 2024
saa1	Quiralte et al 2024
saa2	Quiralte et al 2024
saa4	Quiralte et al 2024
sacm1l	Quiralte et al 2024
sash1	Quiralte et al 2024
scamp1	Quiralte et al 2024
scamp2	Quiralte et al 2024
scamp4	Quiralte et al 2024
sccpdh	Quiralte et al 2024
scel	Quiralte et al 2024
scgn	Quiralte et al 2024
sdhb	Quiralte et al 2024
sdhc	Quiralte et al 2024
sec11a	Quiralte et al 2024
sec13	Quiralte et al 2024
sec22b	Quiralte et al 2024
sec23a	Quiralte et al 2024
sec61a1	Quiralte et al 2024
sec61b	Quiralte et al 2024
sec63	Quiralte et al 2024
selenbp1	Quiralte et al 2024
selenop	Quiralte et al 2024
sema3d	Quiralte et al 2024
semg1	Quiralte et al 2024
septin10	Quiralte et al 2024
septin11	Quiralte et al 2024
septin2	Quiralte et al 2024
septin7	Quiralte et al 2024
septin8	Quiralte et al 2024
septin9	Quiralte et al 2024
serinc1	Quiralte et al 2024
serinc3	Quiralte et al 2024
serinc5	Quiralte et al 2024
serp1	Quiralte et al 2024
serpina3	Quiralte et al 2024
serpina4	Quiralte et al 2024
serpina5	Quiralte et al 2024
serpina6	Quiralte et al 2024
serpina7	Quiralte et al 2024
serpinb1	Quiralte et al 2024
serpinb3	Quiralte et al 2024
serpinb6	Quiralte et al 2024
serpinc1	Quiralte et al 2024
serpind1	Quiralte et al 2024
serpinf1	Quiralte et al 2024
serpinf2	Quiralte et al 2024
serping1	Quiralte et al 2024
setsip	Quiralte et al 2024
sfrp1	Quiralte et al 2024
sft2d2	Quiralte et al 2024
sh3bgrl	Quiralte et al 2024
sh3bgrl3	Quiralte et al 2024
sh3bp4	Quiralte et al 2024
shbg	Quiralte et al 2024
shf	Quiralte et al 2024
shisal2b	Quiralte et al 2024
shroom3	Quiralte et al 2024
siglec5	Quiralte et al 2024
siglec9	Quiralte et al 2024
sirpa	Quiralte et al 2024
skic2	Quiralte et al 2024
skp1	Quiralte et al 2024
slc14a1	Quiralte et al 2024
slc15a2	Quiralte et al 2024
slc16a1	Quiralte et al 2024
slc16a2	Quiralte et al 2024
slc25a1	Quiralte et al 2024
slc25a11	Quiralte et al 2024
slc25a4	Quiralte et al 2024
slc25a6	Quiralte et al 2024
slc26a2	Quiralte et al 2024
slc28a3	Quiralte et al 2024
slc29a1	Quiralte et al 2024
slc30a7	Quiralte et al 2024
slc35b2	Quiralte et al 2024
slc39a11	Quiralte et al 2024
slc39a7	Quiralte et al 2024
slc39a8	Quiralte et al 2024
slc40a1	Quiralte et al 2024
slc43a3	Quiralte et al 2024
slc44a4	Quiralte et al 2024
slc4a1	Quiralte et al 2024
slc4a2	Quiralte et al 2024
slit1	Quiralte et al 2024
slmap	Quiralte et al 2024
smim1	Quiralte et al 2024
snap23	Quiralte et al 2024
snap91	Quiralte et al 2024
snca	Quiralte et al 2024
snrpa	Quiralte et al 2024
snx2	Quiralte et al 2024
snx6	Quiralte et al 2024
sod3	Quiralte et al 2024
sord	Quiralte et al 2024
sox15	Quiralte et al 2024
spata1	Quiralte et al 2024
spcs1	Quiralte et al 2024
spcs2	Quiralte et al 2024
spcs3	Quiralte et al 2024
spn	Quiralte et al 2024
spp1	Quiralte et al 2024
spp2	Quiralte et al 2024
sppl2a	Quiralte et al 2024
spta1	Quiralte et al 2024
sptan1	Quiralte et al 2024
sptb	Quiralte et al 2024
sptlc1	Quiralte et al 2024
sqor	Quiralte et al 2024
srl	Quiralte et al 2024
srp68	Quiralte et al 2024
srpra	Quiralte et al 2024
srprb	Quiralte et al 2024
srsf1	Quiralte et al 2024
srsf4	Quiralte et al 2024
ssr3	Quiralte et al 2024
ssr4	Quiralte et al 2024
ssrp1	Quiralte et al 2024
steap1	Quiralte et al 2024
steap2	Quiralte et al 2024
steap4	Quiralte et al 2024
stk24	Quiralte et al 2024
stt3a	Quiralte et al 2024
stt3b	Quiralte et al 2024
stx3	Quiralte et al 2024
stx4	Quiralte et al 2024
stx7	Quiralte et al 2024
stxbp1	Quiralte et al 2024
stxbp2	Quiralte et al 2024
stxbp3	Quiralte et al 2024
sult2b1	Quiralte et al 2024
sumf2	Quiralte et al 2024
sun2	Quiralte et al 2024
sun3	Quiralte et al 2024
supt16h	Quiralte et al 2024
surf4	Quiralte et al 2024
susd2	Quiralte et al 2024
syk	Quiralte et al 2024
syngr2	Quiralte et al 2024
tap1	Quiralte et al 2024
tap2	Quiralte et al 2024
tapbp	Quiralte et al 2024
tbc1d10a	Quiralte et al 2024
tbc1d2	Quiralte et al 2024
tbxas1	Quiralte et al 2024
tcn1	Quiralte et al 2024
tecr	Quiralte et al 2024
tecta	Quiralte et al 2024
tfg	Quiralte et al 2024
tgfbi	Quiralte et al 2024
tgm3	Quiralte et al 2024
tgoln2	Quiralte et al 2024
thap4	Quiralte et al 2024
thbs1	Quiralte et al 2024
them6	Quiralte et al 2024
timm50	Quiralte et al 2024
tlr2	Quiralte et al 2024
tm4sf1	Quiralte et al 2024
tm9sf4	Quiralte et al 2024
tmbim1	Quiralte et al 2024
tmbim6	Quiralte et al 2024
tmed4	Quiralte et al 2024
tmed5	Quiralte et al 2024
tmed7	Quiralte et al 2024
tmem109	Quiralte et al 2024
tmem115	Quiralte et al 2024
tmem119	Quiralte et al 2024
tmem14c	Quiralte et al 2024
tmem165	Quiralte et al 2024
tmem192	Quiralte et al 2024
tmem205	Quiralte et al 2024
tmem30a	Quiralte et al 2024
tmem33	Quiralte et al 2024
tmem43	Quiralte et al 2024
tmem64	Quiralte et al 2024
tmem97	Quiralte et al 2024
tmf1	Quiralte et al 2024
tmod1	Quiralte et al 2024
tmsb4x	Quiralte et al 2024
tmt1a	Quiralte et al 2024
tmtc4	Quiralte et al 2024
tmx1	Quiralte et al 2024
tmx3	Quiralte et al 2024
tmx4	Quiralte et al 2024
tnfaip2	Quiralte et al 2024
tnks1bp1	Quiralte et al 2024
tnpo2	Quiralte et al 2024
tnxb	Quiralte et al 2024
tollip	Quiralte et al 2024
tor1aip1	Quiralte et al 2024
tpbg	Quiralte et al 2024
tpm2	Quiralte et al 2024
tpp1	Quiralte et al 2024
tppp3	Quiralte et al 2024
tpt1	Quiralte et al 2024
traf3ip1	Quiralte et al 2024
tram1	Quiralte et al 2024
trim56	Quiralte et al 2024
trip12	Quiralte et al 2024
trmt1	Quiralte et al 2024
trmt1l	Quiralte et al 2024
tspan15	Quiralte et al 2024
tspan3	Quiralte et al 2024
tspan4	Quiralte et al 2024
tspan6	Quiralte et al 2024
tspo	Quiralte et al 2024
ttc9b	Quiralte et al 2024
ttf1	Quiralte et al 2024
ttr	Quiralte et al 2024
tuba4a	Quiralte et al 2024
tubal3	Quiralte et al 2024
tubb4b	Quiralte et al 2024
tubb6	Quiralte et al 2024
tufm	Quiralte et al 2024
tvp23c	Quiralte et al 2024
txndc12	Quiralte et al 2024
txndc5	Quiralte et al 2024
ubap1	Quiralte et al 2024
ube2f	Quiralte et al 2024
ube2l3	Quiralte et al 2024
ube2n	Quiralte et al 2024
ube2o	Quiralte et al 2024
ube2v1	Quiralte et al 2024
ubr4	Quiralte et al 2024
uchl1	Quiralte et al 2024
ugdh	Quiralte et al 2024
uggt1	Quiralte et al 2024
ugp2	Quiralte et al 2024
uqcr10	Quiralte et al 2024
uqcrb	Quiralte et al 2024
uqcrc2	Quiralte et al 2024
uqcrq	Quiralte et al 2024
uso1	Quiralte et al 2024
usp15	Quiralte et al 2024
usp9x	Quiralte et al 2024
vamp3	Quiralte et al 2024
vamp8	Quiralte et al 2024
vapa	Quiralte et al 2024
vasp	Quiralte et al 2024
vcam1	Quiralte et al 2024
vcan	Quiralte et al 2024
vdac1	Quiralte et al 2024
vdac3	Quiralte et al 2024
vkorc1	Quiralte et al 2024
vkorc1l1	Quiralte et al 2024
vnn1	Quiralte et al 2024
vnn2	Quiralte et al 2024
vps11	Quiralte et al 2024
vps26a	Quiralte et al 2024
vps29	Quiralte et al 2024
vsig4	Quiralte et al 2024
vsir	Quiralte et al 2024
vta1	Quiralte et al 2024
vtn	Quiralte et al 2024
vwa5a	Quiralte et al 2024
vwf	Quiralte et al 2024
wars1	Quiralte et al 2024
wbp2	Quiralte et al 2024
wdr11	Quiralte et al 2024
wdr35	Quiralte et al 2024
wnk1	Quiralte et al 2024
wwc2	Quiralte et al 2024
xk	Quiralte et al 2024
xkr3	Quiralte et al 2024
xpnpep1	Quiralte et al 2024
xpo7	Quiralte et al 2024
yars1	Quiralte et al 2024
ybx1	Quiralte et al 2024
yif1a	Quiralte et al 2024
yipf5	Quiralte et al 2024
zg16b	Quiralte et al 2024
zmpste24	Quiralte et al 2024
zmym1	Quiralte et al 2024
znf225	Quiralte et al 2024
znf317	Quiralte et al 2024
znf672	Quiralte et al 2024
znf804b	Quiralte et al 2024
zzef1	Quiralte et al 2024
abi3	Kotrbová et al 2024
acaa1	Kotrbová et al 2024
acap2	Kotrbová et al 2024
acp2	Kotrbová et al 2024
agfg1	Kotrbová et al 2024
agps	Kotrbová et al 2024
akap2	Kotrbová et al 2024
alox5	Kotrbová et al 2024
ano10	Kotrbová et al 2024
apbb1ip	Kotrbová et al 2024
apol2	Kotrbová et al 2024
arhgef7	Kotrbová et al 2024
arl1	Kotrbová et al 2024
atp6v1c1	Kotrbová et al 2024
c2cd5	Kotrbová et al 2024
c3ar1	Kotrbová et al 2024
cd180	Kotrbová et al 2024
cd300a	Kotrbová et al 2024
cd33	Kotrbová et al 2024
cd37	Kotrbová et al 2024
cd3e	Kotrbová et al 2024
cd48	Kotrbová et al 2024
cd68	Kotrbová et al 2024
cd8a	Kotrbová et al 2024
cdcp1	Kotrbová et al 2024
cdh3	Kotrbová et al 2024
cep164	Kotrbová et al 2024
chid1	Kotrbová et al 2024
cnot1	Kotrbová et al 2024
cnpy2	Kotrbová et al 2024
colgalt1	Kotrbová et al 2024
copg2	Kotrbová et al 2024
cox6b1	Kotrbová et al 2024
cxadr	Kotrbová et al 2024
cyb561d2	Kotrbová et al 2024
dld	Kotrbová et al 2024
dpm3	Kotrbová et al 2024
eef1d	Kotrbová et al 2024
emc1	Kotrbová et al 2024
eps15	Kotrbová et al 2024
fcgr1a	Kotrbová et al 2024
fcgr2a	Kotrbová et al 2024
fcgr2b	Kotrbová et al 2024
fkbp15	Kotrbová et al 2024
flii	Kotrbová et al 2024
flrt2	Kotrbová et al 2024
flrt3	Kotrbová et al 2024
flvcr2	Kotrbová et al 2024
fus	Kotrbová et al 2024
gale	Kotrbová et al 2024
gimap1	Kotrbová et al 2024
gimap4	Kotrbová et al 2024
gpd1	Kotrbová et al 2024
gpsm3	Kotrbová et al 2024
grn	Kotrbová et al 2024
gstk1	Kotrbová et al 2024
hcls1	Kotrbová et al 2024
hk3	Kotrbová et al 2024
homer3	Kotrbová et al 2024
idh2	Kotrbová et al 2024
itgb4	Kotrbová et al 2024
itgb8	Kotrbová et al 2024
kdr	Kotrbová et al 2024
lilrb1	Kotrbová et al 2024
lilrb2	Kotrbová et al 2024
lpar1	Kotrbová et al 2024
lsp1	Kotrbová et al 2024
lst1	Kotrbová et al 2024
mpp7	Kotrbová et al 2024
msr1	Kotrbová et al 2024
mtch2	Kotrbová et al 2024
myo1f	Kotrbová et al 2024
[truncated: 80 more rows]
